# Supplementary material for: Deciphering H3K4me3 broad domains associated with gene-regulatory networks and conserved epigenomic landscapes in the human brain
Source: Transl Psychiatry. 2015 Nov 17;5(11):e679–. doi: 10.1038/tp.2015.169 (PMC5068762; doi:10.1038/tp.2015.169)
Supplement: Supplementary Tables [file tp2015169x2.xlsx]

## Sheet: Supplemental Table 1A-D
Dincer et al. Deciphering H3K4me3 Broad Domains Associated With Gene Regulatory Networks and Conserved Epigenomic Landscapes in the Human Brain
Supplemental Table1A. Demographic details of post-mortem brain tissue (PFC) for ChIP-seq
Cohort	Sample Number and Cell Type	Sex	Age at death (years)	PMI	pH	Antibody	Sample's H3K4me3 ChIP-seq dataset included in previous publications	Experiment	BrainBank Resource
NeuN+ Cohort 1 (N=11)	C1_NeuN+	M	0.5	0	6	H3K4me3	yes	ChIPseq	UMBTB
	C2_NeuN+	M	0.58	8	6.6	H3K4me3	yes	ChIPseq	UMBTB
	C3_NeuN+	F	0.75	8	6	H3K4me3	yes	ChIPseq	UMBTB
	C4_NeuN+	M	1.3	19	6.5	H3K4me3	yes	ChIPseq	Umiami
	C5_NeuN+	F	2.8	12	6.5	H3K4me3	yes	ChIPseq	UMBTB
	C6_NeuN+	M	4.71	17	6.5	H3K4me3	yes	ChIPseq	UMBTB
	C7_NeuN+	M	8.78	5	6.7	H3K4me3	yes	ChIPseq	UMBTB
	C8_NeuN+	M	13.99	13	7	H3K4me3	yes	ChIPseq	UMBTB
	C9_NeuN+	F	68	7	6.1	H3K4me3	yes	ChIPseq	UC-Irvine
	C10_NeuN+	F	69	7.25	6.01	H3K4me3	yes	ChIPseq	UC-Irvine
	C11_NeuN+	F	69	40.15	6.28	H3K4me3	yes	ChIPseq	UC-Davis
NeuN+ Cohort 2 (N=14)	C12_NeuN+	M	0.6	20	6.6	H3K4me3	yes	ChIPseq	UMBTB
	C13_NeuN+	F	4	NA	NA	H3K4me3	yes	ChIPseq	HBRTC
	C14_NeuN+	M	18	22	7	H3K4me3	yes	ChIPseq	UC-Irvine
	C15_NeuN+	M	19	18.58	NA	H3K4me3	yes	ChIPseq	HBTRC
	C16_NeuN+	M	20	15	6.4	H3K4me3	yes	ChIPseq	MPRC
	C17_NeuN+	M	26	32.75	NA	H3K4me3	yes	ChIPseq	HBTRC
	C18_NeuN+	M	28	13	6.3	H3K4me3	no	ChIPseq	MPRC
	C19_NeuN+	M	30	15	6.3	H3K4me3	no	ChIPseq	MPRC
	C20_NeuN+	M	38	16	6.1	H3K4me3	yes	ChIPseq	UC-Davis
	C21_NeuN+	M	55	17	6.9	H3K4me3	yes	ChIPseq	UMBTB
	C22_NeuN+	M	63	24.5	6.98	H3K4me3	yes	ChIPseq	UC-Irvine
	C23_NeuN+	F	74	18.5	7.21	H3K4me3	yes	ChIPseq	UC-Irvine
	C24_NeuN+	M	74	12	6.7	H3K4me3	yes	ChIPseq	UMBTB
	C25_NeuN+	M	81	8	6.6	H3K4me3	yes	ChIPseq	UC-Irvine
INPUT	C11_INPUT	F	69	18.5	7.21	input	yes	ChIPseq	UC-Davis
NeuN- (N=2)	C6_NeuN-	M	4.71	17	6.5	H3K4me3	yes	ChIPseq	UMBTB
	C10_NeuN-	F	69	7.25	6.01	H3K4me3	yes	ChIPseq	UC-Irvine
PMI:postmortem interval
M:Male
F:Female
Previous publications: Shulha et al. PLoS GENETICS e1003433 (2013); Cheung et al. PNAS 107:8824-9 (2010)
Human Postmortem Brain and Tissue Banks
Brain Bank	Brain Bank Resource
UMBTB	University of Maryland Brain and Tissue Bank for Developmental Disorders
University of Miami	University of Miami Brain Endowment Bank
HBRTC	Harvard Brain Tissue Resource Center
UC-Irvine	University of California at Irvine, Dept. of Psychiatry
UC-Davis	University of California, Davis MIND Institute
MPRC	Maryland Psychiatric Research Center
Supplemental Table1B. Nucleated Blood Cells (ChIP-seq)
	Sample Label		Sex	Age at blood draw	Antibody	Sample's H3K4me3 ChIP-seq dataset included in previous publications	Experiment
LYM	C26_Blood		M	32	H3K4me3	no	ChIPseq
	C27_Blood		M	56	H3K4me3	no	ChIPseq
	C28_Blood		M	54	H3K4me3	no	ChIPseq
INPUT	C27_Input		M	56	input	no	ChIPseq
Supplemental Table1C. RNA seq and tissue parameters for transcriptomes from prefrontal cortex
White Matter Sample Number	Gray Matter Sample Number	Sex	Age at death (years)	PMI	White Matter RIN	Gray Matter RIN		Experiment
R1_W	R1_G	F	57	16.45	6.4	8.1		RNAseq
R2_W	R2_G	M	81	17.5	7.6	8		RNAseq
R3_W	R3_G	M	16	13	8.5	9		RNAseq
R4_W	R4_G	F	33	16	8	8.5		RNAseq
R5_W	R5_G	F	59	14	N/A	7.7		RNAseq
R6_W	R6_G	F	41	14	7.2	4.1		RNAseq
Supplemental Table 1D. Statistics of ChIP-seq libraries across species (NeuN+ nuclei, cerebral cortex)
MACAQUE (MMUL 1.0)	Brain_ID	Species	Cell Type	Sex	Age at death (years)	PMI*	pH	Antibody	Sample's H3K4me3 ChIP-seq dataset included in previous publications 1	Experiment
	mm21	Rhesus Macaque		F	13			H3K4me3	yes	ChIPseq
	a05	Rhesus Macaque		M	>15			H3K4me3	yes	ChIPseq
	a06	Rhesus Macaque		M	11			H3K4me3	yes	ChIPseq
CHIMP (PanTro4)	Brain_ID	Species	Cell Type	Sex	Age at death (years)	PMI*	pH	Antibody	Sample's H3K4me3 ChIP-seq dataset included in previous publications 1	Experiment
	yn06	Chimp		F	44	0.5		H3K4me3	yes	ChIPseq
	Yn07	Chimp		F	47	1		H3K4me3	yes	ChIPseq
	Yn09	Chimp		F	40	0		H3K4me3	yes	ChIPseq
	Y04-04	Chimp		M	27	0.5		H3K4me3	yes	ChIPseq
MOUSE (mm9)	Brain_ID	Species	Cell Type	Sex	Age at death (years)	PMI*	pH	Antibody	Sample's H3K4me3 ChIP-seq dataset included in previous publications 2	Experiment
	WTs_6219	mouse						H3K4me3	yes	ChIPseq
	WTs_6221	mouse						H3K4me3	yes	ChIPseq
1 Shulha et al. PLoS Biology (2012) :e1001427. PMID: 23185133.
2 Jakovcevski,Ruan, Shen, Dincer et al. Journal of Neuroscience (2015): PMID: 25834037

## Sheet: Supplemental Table 2
Dincer et al. Deciphering H3K4me3 Broad Domains Associated With Gene Regulatory Networks and Conserved Epigenomic Landscapes in the Human Brain
Supplemental Table 2A: ChIP-seq library statistics (human)
Cohort	BrainID	Antibody	Number of total reads in the library	Uniquely mapped reads number	Alignment Percentage
NeuN+ (PFC) 1st COHORT (N=11)	C1_NeuN+	H3K4me3	6661544	5651315	0.8483
	C2_NeuN+	H3K4me3	2060302	1507944	0.7319
	C3_NeuN+	H3K4me3	4708173	3753730	0.7973
	C4_NeuN+	H3K4me3	3042461	2581870	0.8486
	C5_NeuN+	H3K4me3	6275778	4907019	0.7819
	C6_NeuN+	H3K4me3	3843727	3050352	0.7936
	C7_NeuN+	H3K4me3	2234771	1800948	0.8059
	C8_NeuN+	H3K4me3	3160802	2347174	0.7426
	C9_NeuN+	H3K4me3	8356841	7519896	0.8998
	C10_NeuN+	H3K4me3	1626720	1105034	0.6793
	C11_NeuN+	H3K4me3	4557584	3799408	0.8336
NeuN+ (PFC)2nd COHORT (N=14)	C12_NeuN+	H3K4me3	7452408	6725007	0.9024
	C13_NeuN+	H3K4me3	3091666	2581032	0.8348
	C14_NeuN+	H3K4me3	10313831	7955599	0.7714
	C15_NeuN+	H3K4me3	8356841	7519896	0.8998
	C16_NeuN+	H3K4me3	20096022	17578003	0.8747
	C17_NeuN+	H3K4me3	11888841	8761879	0.737
	C18_NeuN+	H3K4me3	12800552	10741037	0.8391
	C19_NeuN+	H3K4me3	13158253	11693202	0.8887
	C20_NeuN+	H3K4me3	10700208	9180043	0.8579
	C21_NeuN+	H3K4me3	18060409	15726069	0.8707
	C22_NeuN+	H3K4me3	13381117	12023920	0.8986
	C23_NeuN+	H3K4me3	12857103	12383011	0.9631
	C24_NeuN+	H3K4me3	7649130	5022653	0.6566
	C25_NeuN+	H3K4me3	6028542	4927721	0.8174
NeuN-(PFC)	C6_NeuN-	H3K4me3	7130849	4462586	0.6258
	C10_NeuN-	H3K4me3	6165439	5158774	0.8367
PMBC	C26_Blood	H3K4me3	2136598	2024769	0.9477
	C27_Blood	H3K4me3	3424752	3245118	0.9475
	C28_Blood	H3K4me3	11472504	10937113	0.9533
	C11_Input	input	15875168	14652286	0.923
	C27_Input	input	14498411	11442350	0.7892
Table S2B. Statistics of RNA-seq libraries (human PFC)
			Number of total reads in the library		Uniquely mapped reads number		Alignment Percentage
WHITE	GRAY	read length (paired)	WHITE	GRAY	WHITE	GRAY	WHITE	GRAY
R1_W	R1_G	46	38502619	27229854	30453774	22006474	0.791	0.8082
R2_W	R2_G	46	44167454	43518021	35197148	32485750	0.7969	0.7465
R3_W	R3_G	46	49379348	50614680	38377208	40658896	0.7772	0.8033
R4_W	R4_G	46	47307139	39214161	36446032	28898554	0.7704	0.7369
R5_W	R5_G	46	44371206	54176471	34800234	44326184	0.7843	0.82
R6_W	R6_G	46	48951106	60734424	39265152	47940954	0.8021	0.7894
C6_R7_W	C6_R7_G	96	35961407	23473040	29832673	19656054	0.8296	0.8374
C4_R9_W	C4_R9_G	96	21153834	27906812	17986641	24125113	0.8503	0.8645
Table S2C. Statistics of ChIP-seq libraries (animals)
Statistics of ChIP-seq libraries (Animals)
MACAQUE (MMUL 1.0)	Brain_ID	Species	Antibody	Sample's H3K4me3 ChIP-seq dataset included in previous publications 1	Experiment	Number of total reads in the library	Uniquely mapped reads number	Alignment Percentage
	mm21	Rhesus Macaque	H3K4me3	yes	ChIPseq	13483761	10221004	0.758
	a05	Rhesus Macaque	H3K4me3	yes	ChIPseq	12407871	9258567	0.7462
	a06	Rhesus Macaque	H3K4me3	yes	ChIPseq	14525045	11203577	0.7713
CHIMP (PanTro4)	Brain_ID	Species	Antibody	Sample's H3K4me3 ChIP-seq dataset included in previous publications 1	Experiment
	yn06	Chimp	H3K4me3	yes	ChIPseq	14335935	11151453	0.7779
	Yn07	Chimp	H3K4me3	yes	ChIPseq	10262848	7530098	0.7337
	Yn09	Chimp	H3K4me3	yes	ChIPseq	12492913	8880803	0.7109
	Y04-04	Chimp	H3K4me3	yes	ChIPseq	16069558	12109780	0.7536
MOUSE (mm9)	Brain_ID	Species	Antibody	Sample's H3K4me3 ChIP-seq dataset included in previous publications 2	Experiment
	WTs_6219	mouse	H3K4me3	yes	ChIPseq	16290817	16037705	0.9845
	WTs_6221	mouse	H3K4me3	yes	ChIPseq	16553244	16263180	0.9825

## Sheet: Supplemental Table 3
Dincer et al. Deciphering H3K4me3 Broad Domains Associated With Gene Regulatory Networks and Conserved Epigenomic Landscapes in the Human Brain
Supplemental TABLE 3A-F Associations of top 5% broadest NeuN+ H3K4me3 peaks
Supplemental Table 3A:
Association of NeuN+ 523 (top 5% broadest) peaks with promoters, introns, CpG Islands, exons, intergenic and centromeric sequences, and brain genomic data
Empirical P-values for associations of the respective feautures with 523 NeuN H3K4me3 binding intervals were calculated using 10,000 randomizations in a simulation procedure implemented using the Genomic Association Tester (GAT).
Genome Features	Observed	Expected	Fold Enrichment	P-value	Q-value
UCSC RefSeq Promoters	580072	33240.8	17.4501	0.0001	0.0001
UCSC RefSeq Intron	1854477	1.15187e+06	1.61	0.0001	0.0001
UCSC RefSeq Intergenic	307894	1.6066e+06	0.1916	0.0001	0.0001
UCSC RefSeq CpGislands	763887	23829.2	32.0555	0.0001	0.0001
UCSC RefSeq Centromeres	0	71987.5	0	0.0001	0.0001
UCSC RefSeq miRNA	1758	228.462	7.6657	0.0188	0.0188
UCSC RefSeq ncRNA	37663	5365.04	7.019	0.0001	0.0001
5120 Typical Enhancer peak loci in Brain Mid Frontal Lobe (1)	151138	13273.8	11.3854	0.0001	0.0001
357 Super Enhancer peak loci in Brain Mid Frontal Lobe (1)	75224	12185.7	6.1727	0.0001	0.0001
639 Fantom5 significant Differentially Expressed Enhancer loci ONLY in BRAIN (2)	10539	306.335	34.2948	0.0001	0.0001
1157 developmentally regulated H3K4me3 peak loci on PFC neurons (3)	232238	3247.77	71.4852	0.0001	0.0001
208 H3K4me3 peak loci down-regulated in PFC neurons of subjects with autism (4)	30842	189.566	161.849	0.0001	0.0001
503 H3K4me3 peak loci up-regulated in PFC neurons of subjects with autism (4)	11124	714.842	15.5411	0.0001	0.0001
(1) Hnisz, D., Abraham, B.J., Lee, T.I., Lau, A., Saint-André, V., Sigova, A.A., Hoke, H.A., and Young, R.A. Cell 155: 937-937 (2013).
(2) Andersson R, Gebhard C, Miguel-Escalada I, Hoof I, et al. Nature, 507(7493):455–461 (2014).
(3) Shulha HP, Cheung I, Guo Y, Akbarian S, Weng Z. PLoS Genetics 9:e1003433 (2013).
(4) Shulha HP, Crisci JL, Reshetov D, Tushir JS et al. PLoS Biology 10:e1001427 (2012).
Supplemental Table 3b: Autism Down Regulated Coordinates that overlapped with 523 NeuN+ Specific Loci
Chr	Start	End	Annotation	Distance to TSS	Gene Name	Gene Description	Gene Type	CpG%	GC%
chr19	3224382	3229728	intron (NR_033342, intron 1 of 12)	1572	CELF5	CUGBP, Elav-like family member 5	protein-coding	0.043958	0.627081
chr8	143691919	143700190	promoter-TSS (NM_015193)	-221	ARC	activity-regulated cytoskeleton-associated protein	protein-coding	0.040624	0.655827
chr16	28269611	28273654	Intergenic	-32208	SBK1	SH3 domain binding kinase 1	protein-coding	0.022508	0.59545
chr3	12045032	12049351	intron (NM_003178, intron 2 of 11)	1329	SYN2	synapsin II	protein-coding	0.039361	0.503704
chr1	41826548	41832993	Intergenic	120574	EDN2	endothelin 2	protein-coding	0.045617	0.638691
chr9	34988552	34995468	intron (NM_001135004, intron 2 of 4)	1743	DNAJB5	DnaJ (Hsp40) homolog, subfamily B, member 5	protein-coding	0.028629	0.576984
chr1	1282555	1287314	promoter-TSS (NM_004421)	-442	DVL1	dishevelled segment polarity protein 1	protein-coding	0.08258	0.722689
chr5	141702222	141707140	promoter-TSS (NM_001127496)	-61	SPRY4	sprouty homolog 4 (Drosophila)	protein-coding	0.041684	0.573491
chr20	61805827	61813624	promoter-TSS (NR_029670)	-127	MIR124-3	microRNA 124-3	ncRNA	0.066949	0.671839
chr2	38300481	38304785	intron (NM_000104, intron 1 of 2)	690	CYP1B1	cytochrome P450, family 1, subfamily B, polypeptide 1	protein-coding	0.082017	0.627178
chr16	750099	757442	intron (NM_153350, intron 1 of 5)	2055	FBXL16	F-box and leucine-rich repeat protein 16	protein-coding	0.057878	0.675517
chr1	85151951	85156969	intron (NM_014021, intron 1 of 14)	1691	SSX2IP	synovial sarcoma, X breakpoint 2 interacting protein	protein-coding	0.032483	0.455668
chr17	29717796	29721903	intron (NM_032932, intron 1 of 14)	1207	RAB11FIP4	RAB11 family interacting protein 4 (class II)	protein-coding	0.053567	0.612463
chr19	54461365	54466996	Intergenic	-2110	CACNG8	calcium channel, voltage-dependent, gamma subunit 8	protein-coding	0.035518	0.57848
chr8	21911500	21918769	promoter-TSS (NM_001114135)	-242	DMTN	dematin actin binding protein	protein-coding	0.021874	0.598762
chr2	241390042	241396600	intron (NR_024014, intron 1 of 1)	-2097	MIR149	microRNA 149	ncRNA	0.059317	0.684403
chr20	41815777	41820986	5' UTR (NM_007050, exon 1 of 31)	176	PTPRT	protein tyrosine phosphatase, receptor type, T	protein-coding	0.052025	0.573512
chr16	85643919	85648839	promoter-TSS (NM_014615)	-463	GSE1	Gse1 coiled-coil protein	protein-coding	0.078252	0.682991
chr11	1326448	1331817	intron (NM_019009, intron 1 of 5)	1760	TOLLIP	toll interacting protein	protein-coding	0.05271	0.610801
chr7	100805680	100813464	promoter-TSS (NM_003378)	-720	VGF	VGF nerve growth factor inducible	protein-coding	0.058453	0.616442
Supplemental Table 3c: Autism UP Regulated Coordinates that overlapped with 523 NeuN+ Specific Loci
Chr	Start	End	Annotation	Distance to TSS	Gene Name	Gene Description	Gene Type	CpG%	GC%
chr20	10197817	10203703	promoter-TSS (NR_040710)	-606	SNAP25-AS1	SNAP25 antisense RNA 1	ncRNA	0.03177	0.46832
chr13	80054823	80059479	intron (NM_001161407, intron 1 of 7)	-1785	NDFIP2-AS1	NDFIP2 antisense RNA 1	ncRNA	0.025558	0.420657
chr9	124460861	124465373	intron (NM_032552, intron 3 of 16)	-41947	DAB2IP	DAB2 interacting protein	protein-coding	0.053635	0.625526
chr1	204797328	204801590	intron (NM_001005388, intron 1 of 29)	1677	NFASC	neurofascin	protein-coding	0.023698	0.552662
chr1	1282555	1287314	promoter-TSS (NM_004421)	-442	DVL1	dishevelled segment polarity protein 1	protein-coding	0.08258	0.722689
chr7	100805680	100813464	promoter-TSS (NM_003378)	-720	VGF	VGF nerve growth factor inducible	protein-coding	0.058453	0.616442
chr3	9285634	9291829	intron (NM_001033117, intron 1 of 21)	2638	SRGAP3	SLIT-ROBO Rho GTPase activating protein 3	protein-coding	0.015496	0.460943
chr12	2161057	2167070	intron (NM_000719, intron 1 of 46)	1647	CACNA1C	calcium channel, voltage-dependent, L type, alpha 1C subunit	protein-coding	0.053384	0.580479
chr1	244210884	244220439	promoter-TSS (NM_006352)	-846	ZBTB18	zinc finger and BTB domain containing 18	protein-coding	0.037363	0.484617
chr17	53341337	53346453	intron (NM_002126, intron 1 of 3)	1574	HLF	hepatic leukemia factor	protein-coding	0.037725	0.506156
chr22	39637065	39641585	intron (NM_002608, intron 1 of 6)	1632	PDGFB	platelet-derived growth factor beta polypeptide	protein-coding	0.081195	0.678832
chr6	3154066	3160690	intron (NM_001069, intron 1 of 3)	405	TUBB2A	tubulin, beta 2A class IIa	protein-coding	0.044082	0.566943
chr7	45613253	45619347	intron (NM_001281768, intron 2 of 9)	2175	ADCY1	adenylate cyclase 1 (brain)	protein-coding	0.046111	0.603281
chr14	104602263	104606658	promoter-TSS (NM_015656)	-600	KIF26A	kinesin family member 26A	protein-coding	0.09351	0.702457
chr10	43757380	43763148	intron (NM_145313, intron 1 of 12)	2103	RASGEF1A	RasGEF domain family, member 1A	protein-coding	0.04473	0.643786
chr19	48896586	48902005	intron (NM_000836, intron 1 of 12)	1163	GRIN2D	glutamate receptor, ionotropic, N-methyl D-aspartate 2D	protein-coding	0.04189	0.637454
chr11	45682258	45687653	intron (NM_003654, intron 1 of 3)	2251	CHST1	carbohydrate (keratan sulfate Gal-6) sulfotransferase 1	protein-coding	0.042447	0.621942
Supplemental Table 3d: Developmentally Regulated prefrontal cortical Coordinates that overlapped with 523 NeuN+ Specific Loci
Chr	Start	End	Annotation	Distance to TSS	Gene Alias	Gene Description	Gene Type	CpG%	GC%	Developmentally Regulated
chr2	175704968	175712339	intron (NM_001025201, intron 7 of 12)	3693	CHN1	chimerin 1	protein-coding	0.006648	0.365572	UP
chr2	154331323	154336149	TTS (NM_019845)	1586	RPRM	reprimo, TP53 dependent G2 arrest mediator candidate	protein-coding	0.039785	0.506733	DOWN
chr15	83237239	83241255	intron (NM_030594, intron 3 of 11)	1326	CPEB1	cytoplasmic polyadenylation element binding protein 1	protein-coding	0.011454	0.500373	UP
chr11	70503336	70509002	intron (NM_133266, intron 1 of 10)	1754	SHANK2	SH3 and multiple ankyrin repeat domains 2	protein-coding	0.028415	0.540498	UP
chr19	572110	577236	intron (NM_198589, intron 1 of 7)	2219	BSG	basigin (Ok blood group)	protein-coding	0.053258	0.617125	UP
chr13	113698118	113702520	intron (NM_024979, intron 4 of 29)	44291	MCF2L	MCF.2 cell line derived transforming sequence-like	protein-coding	0.040891	0.541903	UP
chr1	26347234	26352682	intron (NM_004455, intron 1 of 10)	1687	EXTL1	exostosin-like glycosyltransferase 1	protein-coding	0.015969	0.556249	UP
chr1	1950157	1954935	intron (NM_000815, intron 1 of 8)	1778	GABRD	gamma-aminobutyric acid (GABA) A receptor, delta	protein-coding	0.052951	0.649718	UP
chr15	41785332	41789376	intron (NM_002220, intron 1 of 6)	1298	ITPKA	inositol-trisphosphate 3-kinase A	protein-coding	0.075915	0.673671	UP
chr2	11269763	11274242	intron (NR_040080, intron 1 of 8)	300	FLJ33534	uncharacterized LOC285150	ncRNA	0.033266	0.581027	UP
chr13	47465725	47472390	intron (NM_001165947, intron 1 of 2)	2154	HTR2A	5-hydroxytryptamine (serotonin) receptor 2A, G protein-coupled	protein-coding	0.016054	0.446445	UP
chr8	143691919	143700190	promoter-TSS (NM_015193)	-221	ARC	activity-regulated cytoskeleton-associated protein	protein-coding	0.040624	0.655827	UP
chr19	3365698	3370342	intron (NM_001245002, intron 1 of 10)	1455	NFIC	nuclear factor I/C (CCAAT-binding transcription factor)	protein-coding	0.046296	0.637029	UP
chr18	44333723	44338263	intron (NM_013305, intron 1 of 6)	1046	ST8SIA5	ST8 alpha-N-acetyl-neuraminide alpha-2,8-sialyltransferase 5	protein-coding	0.048678	0.575864	UP
chr19	7980672	7986639	intron (NM_001195259, intron 5 of 5)	-1539	SNAPC2	small nuclear RNA activating complex, polypeptide 2, 45kDa	protein-coding	0.069214	0.648291	UP
chr5	159343008	159348479	intron (NM_000679, intron 1 of 1)	2003	ADRA1B	adrenoceptor alpha 1B	protein-coding	0.028148	0.515534	UP
chr15	80733550	80738281	intron (NM_014862, intron 1 of 18)	39223	ARNT2	aryl-hydrocarbon receptor nuclear translocator 2	protein-coding	0.013105	0.487109	UP
chr12	132903070	132907929	intron (NM_001122636, intron 1 of 10)	406	GALNT9	UDP-N-acetyl-alpha-D-galactosamine:polypeptide N-acetylgalactosaminyltransferase 9 (GalNAc-T9)	protein-coding	0.049187	0.617284	UP
chr17	78442207	78452464	intron (NM_002522, intron 2 of 4)	3069	NPTX1	neuronal pentraxin I	protein-coding	0.056839	0.636479	UP
chr12	52399639	52404789	intron (NM_181711, intron 1 of 7)	1485	GRASP	GRP1 (general receptor for phosphoinositides 1)-associated scaffold protein	protein-coding	0.039223	0.615026	UP
chr2	99548234	99553837	intron (NM_207362, intron 1 of 9)	1649	KIAA1211L	KIAA1211-like	protein-coding	0.046404	0.560493	UP
chr22	45604410	45609216	intron (NM_001009880, intron 2 of 9)	1534	KIAA0930	KIAA0930	protein-coding	0.02809	0.5829	UP
chr12	108522609	108527583	intron (NM_014653, intron 1 of 8)	1585	WSCD2	WSC domain containing 2	protein-coding	0.029755	0.535678	UP
chr8	40751664	40755981	intron (NM_001135731, intron 1 of 5)	1521	ZMAT4	zinc finger, matrin-type 4	protein-coding	0.019458	0.496758	UP
chr16	28269611	28273654	Intergenic	-32208	SBK1	SH3 domain binding kinase 1	protein-coding	0.022508	0.59545	UP
chr12	124938532	124943054	intron (NM_006312, intron 8 of 48)	111217	NCOR2	nuclear receptor corepressor 2	protein-coding	0.031623	0.584568	UP
chr17	75315316	75319367	intron (NM_006640, intron 1 of 10)	1744	2015-09-09	septin 9	protein-coding	0.040978	0.599704	UP
chr19	35629867	35636568	promoter-TSS (NM_022006)	-937	FXYD7	FXYD domain containing ion transport regulator 7	protein-coding	0.033876	0.606088	UP
chr10	94831659	94837028	intron (NM_057157, intron 2 of 6)	696	CYP26A1	cytochrome P450, family 26, subfamily A, polypeptide 1	protein-coding	0.051406	0.577281	DOWN
Supplemental Table 3e: Fantom 5 Brain Enhancer Coordinates that overlapped with 523 NeuN+ Specific Loci
Chr	Start	End	Annotation	Distance to TSS	Gene Name	Gene Description	Gene Type	CpG%	GC%
chr19	55960433	55964834	Intergenic	-8403	SHISA7	shisa family member 7	protein-coding	0.050443	0.65811
chr8	145555784	145562777	intron (NM_031309, intron 1 of 1)	663	SCRT1	scratch family zinc finger 1	protein-coding	0.088803	0.703603
chr15	78108021	78114587	Intergenic	107884	LOC645752	golgin A6 family, member A pseudogene	pseudo	0.049041	0.621136
chr5	150002571	150008979	intron (NM_001166208, intron 2 of 2)	8569	SYNPO	synaptopodin	protein-coding	0.024340.562022
chr1	230557340	230563351	intron (NM_001258311, intron 1 of 6)	1329	PGBD5	piggyBac transposable element derived 5protein-coding	0.050408	0.558217
chr1	181451110	181457095	intron (NM_000721, intron 1 of 46)	1416	CACNA1E	calcium channel, voltage-dependent, R type, alpha 1E subunit	protein-coding	0.036257	0.531407
chr8	65280913	65294880	intron (NR_109792, intron 1 of 2)	-1988	LINC00966	long intergenic non-protein coding RNA 966	ncRNA	0.040166	0.498282
chr5	7395142	7399417	intron (NM_020546, intron 1 of 24)	936	ADCY2	adenylate cyclase 2 (brain)	protein-coding	0.052632	0.555426
chr20	25838078	25847167	Intergenic	-7965	LOC101926935	uncharacterized LOC101926935	ncRNA	0.04753	0.589879
chr14	53017192	53021909	promoter-TSS (NM_001099652)	-249	TXNDC16	thioredoxin domain containing 16	protein-coding	0.043036	0.514625
chr11	43596493	43604126	Intergenic	-2635	MIR129-2	microRNA 129-2	ncRNA	0.048081	0.556589
chr19	54409965	54414253	Intergenic	-3882	CACNG7	calcium channel, voltage-dependent, gamma subunit 7	protein-coding	0.052938	0.625787
chr2	27069074	27073591	promoter-TSS (NM_001253724)	40	DPYSL5	dihydropyrimidinase-like 5	protein-coding	0.073279	0.634573
chr8	143530046	143535473	Intergenic	-12618	BAI1	brain-specific angiogenesis inhibitor 1	protein-coding	0.089921	0.7021
chr20	61805827	61813624	promoter-TSS (NR_029670)	-127	MIR124-3	microRNA 124-3	ncRNA	0.066949	0.671839
chr22	50705847	50711390	exon (NM_002751, exon 1 of 12)	161	MAPK11	mitogen-activated protein kinase 11	protein-coding	0.06621	0.672799
chr19	50828070	50837678	promoter-TSS (NM_004977)	-240	KCNC3	potassium voltage-gated channel, Shaw-related subfamily, member 3	protein-coding	0.051936	0.611926
chr12	111470505	111475738	intron (NM_015267, intron 1 of 21)	1293	CUX2	cut-like homeobox 2	protein-coding	0.06459	0.591135
chr8	141103900	141111402	intron (NM_031466, intron 17 of 22)	360210	TRAPPC9	trafficking protein particle complex 9	protein-coding	0.040123	0.560442
chr19	54461365	54466996	Intergenic	-2110	CACNG8	calcium channel, voltage-dependent, gamma subunit 8	protein-coding	0.035518	0.57848
chr13	22242718	22250461	intron (NM_002010, intron 1 of 2)	1374	FGF9	fibroblast growth factor 9	protein-coding	0.059408	0.569731
Supplemental Table 3f:Superenhancer coordinates that overlapped with 523 NeuN+ Specific Loci
ANNOTATION HG19								SUPERENHANCERS			Frontal LOBE	UK BRAIN FRONTAL eQTL
Annotation	Distance	Gene Name	Gene Alias	Gene Description	Gene Type	CpG%	GC%	Chr	Start	End	eSNP	Chr	Start	End
intron (NM_003768, intron 1 of 3)	2633	PEA15	HMAT1|HUMMAT1H|MAT1|MAT1H|PEA-15|PED	phosphoprotein enriched in astrocytes 15	protein-coding	0.019838	0.54208	chr1	160176962	160189443	rs150624120	chr1	160180775	160180776
intron (NM_001113348, intron 1 of 18)	1176	ECE1	ECE	endothelin converting enzyme 1	protein-coding	0.040635	0.567649	.	.	.	.	.	.	.
intron (NM_001243759, intron 1 of 11)	751	USP2	UBP41|USP9	ubiquitin specific peptidase 2	protein-coding	0.037465	0.579195	chr11	119227354	119247650	rs11217200	chr11	119234089	119234090
intron (NM_001018011, intron 2 of 6)	4931	ZBTB16	PLZF|ZNF145	zinc finger and BTB domain containing 16	protein-coding	0.023966	0.529159	chr11	113933173	113965644	rs12278709	chr11	113938035	113938036
intron (NM_004420, intron 1 of 6)	286	DUSP8	C11orf81|HB5|HVH-5|HVH8	dual specificity phosphatase 8	protein-coding	0.060137	0.663539	.	.	.	.	.	.	.
intron (NM_001243784, intron 1 of 30)	1384	PDE2A	CGS-PDE|PDE2A1|PED2A4|cGSPDE	phosphodiesterase 2A, cGMP-stimulated	protein-coding	0.04053	0.600346	.	.	.	.	.	.	.
intron (NM_181711, intron 1 of 7)	1485	GRASP	TAMALIN	GRP1 (general receptor for phosphoinositides 1)-associated scaffold protein	protein-coding	0.039223	0.615026	.	.	.	.	.	.	.
intron (NM_024979, intron 4 of 29)	44291	MCF2L	ARHGEF14|DBS|OST	MCF.2 cell line derived transforming sequence-like	protein-coding	0.040891	0.541903	.	.	.	.	.	.	.
intron (NM_030665, intron 2 of 5)	42747	RAI1	SMCR|SMS	retinoic acid induced 1	protein-coding	0.064092	0.636113	.	.	.	.	.	.	.
Intergenic	-1401	BAHCC1	BAHD2	BAH domain and coiled-coil containing 1	protein-coding	0.077021	0.616789	.	.	.	.	.	.	.
intron (NM_199334, intron 1 of 8)	1270	THRA	AR7|CHNG6|EAR7|ERB-T-1|ERBA|ERBA1|NR1A1|THRA1|THRA2|c-ERBA-1	thyroid hormone receptor, alpha	protein-coding	0.031671	0.576947	.	.	.	.	.	.	.
intron (NM_152345, intron 1 of 14)	1340	ANKRD13B	-	ankyrin repeat domain 13B	protein-coding	0.047474	0.641805	.	.	.	.	.	.	.
intron (NM_021724, intron 1 of 7)	1849	NR1D1	EAR1|THRA1|THRAL|ear-1|hRev	nuclear receptor subfamily 1, group D, member 1	protein-coding	0.034395	0.573418	.	.	.	.	.	.	.
intron (NM_002126, intron 1 of 3)	1574	HLF	-	hepatic leukemia factor	protein-coding	0.037725	0.506156	.	.	.	.	.	.	.
intron (NM_001245005, intron 1 of 9)	424	NFIC	CTF|CTF5|NF-I|NFI	nuclear factor I/C (CCAAT-binding transcription factor)	protein-coding	0.087317	0.692711	chr19	3361502	3409453	rs12975866	chr19	3368515	3368516
intron (NM_001005367, intron 1 of 12)	1952	TTYH1	-	tweety family member 1	protein-coding	0.044546	0.619835	.	.	.	.	.	.	.
promoter-TSS (NR_033997)	-725	RNF144A-AS1	-	RNF144A antisense RNA 1	ncRNA	0.045597	0.573983	.	.	.	.	.	.	.
intron (NM_001894, intron 1 of 10)	1616	CSNK1E	CKIepsilon|HCKIE	casein kinase 1, epsiloprotein-coding	0.048641	0.621005		.	.	.	.	.	.	.
intron (NM_015245, intron 12 of 23)	81430	TCP11	D6S230E|FPPR	t-complex 11, testis-specific	protein-coding	0.02306	0.550959	.	.	.	.	.	.	.
Intergenic	-12618	BAI1	GDAIF	brain-specific angiogenesis inhibitor 1	protein-coding	0.089921	0.7021	chr8	143531875	143553054	rs7834418	chr8	143532345	143532346
intron (NM_015178, intron 1 of 9)	2348	RHOBTB2	DBC2	Rho-related BTB domain containing 2	protein-coding	0.035548	0.563362	.	.	.	.	.	.	.
intron (NM_001245002, intron 1 of 10)	1455	NFIC	CTF|CTF5|NF-I|NFI	nuclear factor I/C (CCAAT-binding transcription factor)	protein-coding	0.046296	0.637029	chr19	3361502	3409453	rs740521	chr19	3367747	3367748
		NFIC									rs12975866	chr19	3368515	3368516
		NFIC									rs740521	chr19	3367747	3367748
3' UTR (NM_001286968, exon 1 of 1)	1368	JUND	AP-1	jun D proto-oncogene	protein-coding	0.07159	0.631509	chr19	18389088	18419373	rs11275597	chr19	18389481	18389482
		JUND									rs62122433	chr19	18391407	18391408
		JUND									rs8101249	chr19	18391020	18391021
		JUND									rs7254789	chr19	18392209	18392210
intron (NM_001018011, intron 1 of 6)	174	ZBTB16	PLZF|ZNF145	zinc finger and BTB domain containing 16	protein-coding	0.068957	0.626028	chr11	113933173	113965644	rs3782025	chr11	113936885	113936886
		ZBTB16									rs12278709	chr11	113938035	113938036
		ZBTB16									rs3782025	chr11	113936885	113936886
intron (NM_153350, intron 1 of 5)	2055	FBXL16	C16orf22|Fbl16|c380A1.1	F-box and leucine-rich repeat protein 1	protein-coding	0.057878	0.675517	chr16	751907	769392	rs67460974	chr16	753324	753325
		FBXL16									rs57137040	chr16	752726	752727
		FBXL16									rs67623411	chr16	754723	754724

## Sheet: Supplemental Table 4
Dincer et al. Deciphering H3K4me3 Broad Domains Associated With Gene Regulatory Networks and Conserved Epigenomic Landscapes in the Human Brain
Supplemental Table 4: Coordinates of broadest (top 5%) NeuN+ peaks
Chr	Start	End	Distance to TSS	Annotation	Gene Name	Gene Type	CpG%	GC%	Gene Name	TRANSCRIPTION FACTORS	Domain Length
chr8	65280913	65294880	-1988	intron (NR_109792, intron 1 of 2)	LINC00966	ncRNA	0.040166	0.498282	LINC00966	.	13967
chr7	1703545	1717093	-38479	Intergenic	ELFN1	protein-coding	0.062518	0.665658	ELFN1	.	13548
chr16	29815924	29828737	-1079	non-coding (NR_074080, exon 4 of 4)	PRRT2	protein-coding	0.058846	0.644529	PRRT2	.	12813
chr20	37348643	37360262	1347	intron (NM_080552, intron 1 of 1)	SLC32A1	protein-coding	0.048799	0.577711	SLC32A1	.	11619
chr2	171669609	171680971	2090	intron (NM_000817, intron 2 of 16)	GAD1	protein-coding	0.052104	0.564992	GAD1	.	11362
chr2	172944854	172956030	234	exon (NM_178120, exon 1 of 3)	DLX1	protein-coding	0.046081	0.551042	DLX1	DLX1	11176
chr2	162270797	162281954	3755	intron (NM_006593, intron 4 of 5)	TBR1	protein-coding	0.038003	0.493189	TBR1	TBR1	11157
chr2	200318822	200329970	-1577	intron (NM_015265, intron 2 of 11)	SATB2	protein-coding	0.059024	0.54839	SATB2	SATB2	11148
chr22	29702143	29712506	4339	intron (NM_001278730, intron 5 of 5)	GAS2L1	protein-coding	0.06089	0.646951	GAS2L1	.	10363
chr17	78442207	78452464	3069	intron (NM_002522, intron 2 of 4)	NPTX1	protein-coding	0.056839	0.636479	NPTX1	.	10257
chr12	14125540	14135463	2521	intron (NM_000834, intron 1 of 12)	GRIN2B	protein-coding	0.019651	0.457175	GRIN2B	.	9923
chrX	99657416	99667295	2916	exon (NM_020766, exon 1 of 5)	PCDH19	protein-coding	0.048385	0.529352	PCDH19	.	9879
chr12	4918194	4927905	4707	3' UTR (NM_002235, exon 1 of 2)	KCNA6	protein-coding	0.026877	0.514724	KCNA6	.	9711
chr19	50828070	50837678	-240	promoter-TSS (NM_004977)	KCNC3	protein-coding	0.051936	0.611926	KCNC3	.	9608
chr1	244210884	244220439	-846	promoter-TSS (NM_006352)	ZBTB18	protein-coding	0.037363	0.484617	ZBTB18	ZBTB18	9555
chr15	74419702	74429241	1728	intron (NM_020851, intron 2 of 2)	ISLR2	protein-coding	0.067407	0.618553	ISLR2	.	9539
chr7	96645477	96654838	3986	exon (NM_005221, exon 3 of 3)	DLX5	protein-coding	0.04444	0.539735	DLX5	DLX5	9361
chr18	35140768	35150101	566	exon (NM_001025087, exon 1 of 13)	CELF4	protein-coding	0.034073	0.499679	CELF4	.	9333
chr5	17212038	17221355	-236	promoter-TSS (NM_001271606)	BASP1	protein-coding	0.032951	0.475746	BASP1	BASP1	9317
chr22	28189688	28198880	3202	exon (NM_002430, exon 1 of 2)	MN1	protein-coding	0.064295	0.609159	MN1	MN1	9192
chr20	25838078	25847167	-7965	Intergenic	LOC101926935	ncRNA	0.04753	0.589879	LOC101926935	.	9089
chr11	126865745	126874813	487	intron (NM_032531, intron 1 of 16)	KIRREL3	protein-coding	0.021394	0.499945	KIRREL3	.	9068
chr9	126772737	126781528	3243	intron (NM_004789, intron 2 of 4)	LHX2	protein-coding	0.064498	0.621588	LHX2	LHX2	8791
chr5	6448666	6457389	4291	intron (NM_001145161, intron 1 of 1)	UBE2QL1	protein-coding	0.022928	0.490486	UBE2QL1	.	8723
chr3	44036154	44044653	-115301	Intergenic	MIR138-1	ncRNA	0.047417	0.526471	MIR138-1	.	8499
chr19	49938810	49947309	1749	intron (NM_020309, intron 1 of 11)	SLC17A7	protein-coding	0.03471	0.588471	SLC17A7	.	8499
chr17	9921915	9930379	3476	intron (NM_201433, intron 1 of 13)	GAS7	protein-coding	0.019376	0.493444	GAS7	.	8464
chr5	67583745	67592196	-426	promoter-TSS (NM_001242466)	PIK3R1	protein-coding	0.0142	0.389849	PIK3R1	.	8451
chr17	79006701	79015128	1967	intron (NM_006340, intron 1 of 14)	BAIAP2	protein-coding	0.048178	0.626009	BAIAP2	.	8427
chr8	143691919	143700190	-221	promoter-TSS (NM_015193)	ARC	protein-coding	0.040624	0.655827	ARC	.	8271
chr4	565745	573996	-49493	Intergenic	PDE6B	protein-coding	0.059144	0.617547	PDE6B	.	8251
chr9	137978149	137986395	2758	intron (NM_006334, intron 2 of 3)	OLFM1	protein-coding	0.041232	0.584455	OLFM1	.	8246
chr6	6001638	6009662	-1373	intron (NM_001278710, intron 2 of 3)	NRN1	protein-coding	0.053714	0.551526	NRN1	.	8024
chr15	96872845	96880781	244	TTS (NR_031715)	NR2F2	protein-coding	0.05494	0.566083	NR2F2	NR2F2	7936
chr11	124609095	124616896	3166	intron (NM_001126181, intron 1 of 3)	NRGN	protein-coding	0.033073	0.534991	NRGN	.	7801
chr20	61805827	61813624	-127	promoter-TSS (NR_029670)	MIR124-3	ncRNA	0.066949	0.671839	MIR124-3	.	7797
chr7	100805680	100813464	-720	promoter-TSS (NM_003378)	VGF	protein-coding	0.058453	0.616442	VGF	.	7784
chr5	143584511	143592288	37962	intron (NM_020768, intron 3 of 3)	KCTD16	protein-coding	0.009772	0.395989	KCTD16	.	7777
chr11	133819977	133827740	2791	intron (NM_001277285, intron 1 of 19)	IGSF9B	protein-coding	0.045987	0.607419	IGSF9B	.	7763
chr13	22242718	22250461	1374	intron (NM_002010, intron 1 of 2)	FGF9	protein-coding	0.059408	0.569731	FGF9	.	7743
chr11	43596493	43604126	-2635	Intergenic	MIR129-2	ncRNA	0.048081	0.556589	MIR129-2	.	7633
chr1	208411432	208419054	2422	intron (NM_025179, intron 1 of 31)	PLXNA2	protein-coding	0.033718	0.536141	PLXNA2	.	7622
chr11	1589081	1596647	286	intron (NM_004420, intron 1 of 6)	DUSP8	protein-coding	0.060137	0.663539	DUSP8	.	7566
chr8	141103900	141111402	360210	intron (NM_031466, intron 17 of 22)	TRAPPC9	protein-coding	0.040123	0.560442	TRAPPC9	.	7502
chr12	72663332	72670807	220	non-coding (NR_026836, exon 1 of 3)	TRHDE-AS1	ncRNA	0.033712	0.477261	TRHDE-AS1	.	7475
chr11	64404152	64411625	2899	intron (NM_015080, intron 17 of 22)	NRXN2	protein-coding	0.030777	0.589644	NRXN2	.	7473
chrX	25026923	25034389	3409	intron (NM_139058, intron 2 of 4)	ARX	protein-coding	0.046477	0.54935	ARX	ARX	7466
chr2	175704968	175712339	3693	intron (NM_001025201, intron 7 of 12)	CHN1	protein-coding	0.006648	0.365572	CHN1	.	7371
chr17	36902499	36909860	-1621	Intergenic	PCGF2	protein-coding	0.056107	0.596034	PCGF2	PCGF2	7361
chr16	750099	757442	2055	intron (NM_153350, intron 1 of 5)	FBXL16	protein-coding	0.057878	0.675517	FBXL16	.	7343
chr16	638220	645530	1702	intron (NM_001172666, intron 2 of 6)	RAB40C	protein-coding	0.058687	0.618657	RAB40C	.	7310
chr2	217230221	217237493	2893	intron (NM_020814, intron 1 of 3)	MARCH-IV|RNF174	protein-coding	0.022277	0.501856	MARCH-IV|RNF174	.	7272
chr8	21911500	21918769	-242	promoter-TSS (NM_001114135)	DMTN	protein-coding	0.021874	0.598762	DMTN	.	7269
chr16	87634925	87642180	2059	TTS (NM_001271605)	JPH3	protein-coding	0.056099	0.609978	JPH3	.	7255
chr2	26199045	26206257	2792	intron (NM_002254, intron 1 of 7)	KIF3C	protein-coding	0.029118	0.558298	KIF3C	.	7212
chr9	23819967	23827158	-1719	intron (NM_004432, intron 1 of 6)	ELAVL2	protein-coding	0.051592	0.51599	ELAVL2	.	7191
chr4	5888069	5895249	294	5' UTR (NM_001288661, exon 1 of 14)	CRMP1	protein-coding	0.06351	0.639883	CRMP1	.	7180
chr5	57749746	57756904	2641	exon (NM_001252226, exon 7 of 15)	PLK2	protein-coding	0.032411	0.450761	PLK2	.	7158
chr17	48636357	48643512	-465	promoter-TSS (NR_038439)	CACNA1G-AS1	ncRNA	0.047659	0.626607	CACNA1G-AS1	.	7155
chr5	78803697	78810818	2402	intron (NM_001277077, intron 1 of 5)	HOMER1	protein-coding	0.030895	0.46911	HOMER1	.	7121
chr11	134276921	134284040	1332	intron (NM_018644, intron 1 of 6)	B3GAT1	protein-coding	0.041017	0.60927	B3GAT1	.	7119
chr17	79368608	79375671	-1401	Intergenic	BAHCC1	protein-coding	0.077021	0.616789	BAHCC1	.	7063
chr14	77603625	77610688	978	intron (NM_174976, intron 1 of 2)	ZDHHC22	protein-coding	0.03667	0.554219	ZDHHC22	.	7063
chr1	160174230	160181287	2633	intron (NM_003768, intron 1 of 3)	PEA15	protein-coding	0.019838	0.54208	PEA15	.	7057
chr7	96634287	96641311	2509	intron (NM_005222, intron 2 of 2)	DLX6	protein-coding	0.032603	0.487544	DLX6	DLX6	7024
chr8	145555784	145562777	663	intron (NM_031309, intron 1 of 1)	SCRT1	protein-coding	0.088803	0.703603	SCRT1	SCRT1	6993
chr10	98939421	98946373	2786	intron (NR_037909, intron 11 of 14)	SLIT1	protein-coding	0.031646	0.560909	SLIT1	.	6952
chr9	34988552	34995468	1743	intron (NM_001135004, intron 2 of 4)	DNAJB5	protein-coding	0.028629	0.576984	DNAJB5	.	6916
chr5	160969518	160976420	2161	intron (NM_000813, intron 3 of 9)	GABRB2	protein-coding	0.028832	0.472838	GABRB2	.	6902
chr11	117741558	117748446	2744	intron (NM_001164836, intron 1 of 9)	FXYD6-FXYD2	protein-coding	0.02802	0.55262	FXYD6-FXYD2	.	6888
chr10	11045910	11052780	2086	intron (NM_001025077, intron 1 of 13)	CELF2	protein-coding	0.014993	0.40882	CELF2	.	6870
chr1	4713532	4720386	1854	intron (NM_001042478, intron 1 of 5)	AJAP1	protein-coding	0.063321	0.611962	AJAP1	.	6854
chr1	98509139	98515961	-823	promoter-TSS (NR_029679)	MIR137	ncRNA	0.029464	0.464165	MIR137	.	6822
chr2	11051258	11058075	2603	TTS (NM_002236)	KCNF1	protein-coding	0.041514	0.584922	KCNF1	.	6817
chr8	21641090	21647854	1874	intron (NM_001495, intron 1 of 8)	GFRA2	protein-coding	0.05411	0.618034	GFRA2	.	6764
chr16	10271167	10277925	1378	intron (NM_000833, intron 2 of 13)	GRIN2A	protein-coding	0.047943	0.576121	GRIN2A	.	6758
chr10	105035320	105042061	1770	intron (NM_032727, intron 1 of 2)	INA	protein-coding	0.03857	0.515722	INA	.	6741
chr1	151683708	151690439	1719	exon (NM_007185, exon 2 of 13)	CELF3	protein-coding	0.019165	0.568627	CELF3	.	6731
chr19	35629867	35636568	-937	promoter-TSS (NM_022006)	FXYD7	protein-coding	0.033876	0.606088	FXYD7	.	6701
chr5	149663486	149670184	2568	intron (NM_015981, intron 1 of 18)	CAMK2A	protein-coding	0.015676	0.550381	CAMK2A	.	6698
chr22	29871641	29878334	-1194	Intergenic	NEFH	protein-coding	0.041237	0.58052	NEFH	.	6693
chr8	22084221	22090895	2293	intron (NM_001099335, intron 1 of 5)	PHYHIP	protein-coding	0.028169	0.57603	PHYHIP	.	6674
chr13	47465725	47472390	2154	intron (NM_001165947, intron 1 of 2)	HTR2A	protein-coding	0.016054	0.446445	HTR2A	.	6665
chr11	17755864	17762515	1694	intron (NM_004976, intron 1 of 1)	KCNC1	protein-coding	0.051722	0.623873	KCNC1	.	6651
chr11	72379527	72386157	2655	intron (NM_002599, intron 1 of 30)	PDE2A	protein-coding	0.013122	0.539888	PDE2A	.	6630
chr6	3154066	3160690	405	intron (NM_001069, intron 1 of 3)	TUBB2A	protein-coding	0.044082	0.566943	TUBB2A	.	6624
chr1	27924498	27931113	2338	intron (NM_001029882, intron 1 of 6)	AHDC1	protein-coding	0.034618	0.619861	AHDC1	.	6615
chr9	19783251	19789844	470	exon (NM_020344, exon 1 of 10)	SLC24A2	protein-coding	0.0226	0.431908	SLC24A2	.	6593
chr3	141102627	141109220	62868	intron (NM_001080412, intron 5 of 7)	ZBTB38	protein-coding	0.009556	0.371398	ZBTB38	.	6593
chr15	78108021	78114587	107884	Intergenic	LOC645752	pseudo	0.049041	0.621136	LOC645752	.	6566
chr2	241390042	241396600	-2097	intron (NR_024014, intron 1 of 1)	MIR149	ncRNA	0.059317	0.684403	MIR149	.	6558
chr20	14311787	14318329	3255	intron (NM_198391, intron 1 of 2)	FLRT3	protein-coding	0.006879	0.346936	FLRT3	.	6542
chr19	5334721	5341259	2824	intron (NM_130854, intron 1 of 32)	PTPRS	protein-coding	0.055522	0.615385	PTPRS	.	6538
chr3	56829888	56836403	2850	intron (NM_001128615, intron 4 of 12)	ARHGEF3	protein-coding	0.019033	0.443063	ARHGEF3	.	6515
chr1	32224455	32230964	1939	intron (NM_001703, intron 1 of 32)	BAI2	protein-coding	0.048241	0.616283	BAI2	.	6509
chr17	1080262	1086762	-244	promoter-TSS (NM_021962)	ABR	protein-coding	0.047385	0.61206	ABR	.	6500
chr8	110654868	110661336	-280	promoter-TSS (NM_001099752)	SYBU	protein-coding	0.025356	0.469624	SYBU	.	6468
chr1	36021797	36028260	1635	intron (NM_001014839, intron 3 of 7)	NCDN	protein-coding	0.034504	0.582457	NCDN	.	6463
chr1	41826548	41832993	120574	Intergenic	EDN2	protein-coding	0.045617	0.638691	EDN2	.	6445
chr5	150002571	150008979	8569	intron (NM_001166208, intron 2 of 2)	SYNPO	protein-coding	0.024345	0.562022	SYNPO	.	6408
chr8	56013024	56019418	1204	intron (NM_052898, intron 1 of 2)	XKR4	protein-coding	0.043478	0.491478	XKR4	.	6394
chr1	37494813	37501154	1861	intron (NM_000831, intron 1 of 15)	GRIK3	protein-coding	0.0522	0.606433	GRIK3	.	6341
chr4	11425234	11431561	2140	intron (NM_005114, intron 1 of 1)	HS3ST1	protein-coding	0.031611	0.506479	HS3ST1	.	6327
chr17	38217181	38223496	1270	intron (NM_199334, intron 1 of 8)	THRA	protein-coding	0.031671	0.576947	THRA	THRA	6315
chr2	219822464	219828777	1270	exon (NM_003936, exon 1 of 1)	CDK5R2	protein-coding	0.047996	0.599145	CDK5R2	.	6313
chr11	57225812	57232081	936	intron (NM_178570, intron 1 of 2)	RTN4RL2	protein-coding	0.043229	0.611802	RTN4RL2	.	6269
chr18	3839504	3845737	2738	intron (NM_001242761, intron 4 of 11)	DLGAP1	protein-coding	0.006899	0.396375	DLGAP1	.	6233
chr11	19733329	19739557	-225	promoter-TSS (NR_015384)	LOC100126784	ncRNA	0.037733	0.54455	LOC100126784	.	6228
chr2	200330905	200337115	1189	intron (NR_026830, intron 1 of 1)	SATB2-AS1	ncRNA	0.03591	0.545162	SATB2-AS1	.	6210
chr3	9285634	9291829	2638	intron (NM_001033117, intron 1 of 21)	SRGAP3	protein-coding	0.015496	0.460943	SRGAP3	.	6195
chr12	125669855	125676045	123025	Intergenic	AACS	protein-coding	0.046042	0.60701	AACS	.	6190
chr6	12716161	12722348	2217	intron (NM_030948, intron 3 of 14)	PHACTR1	protein-coding	0.012122	0.429218	PHACTR1	.	6187
chr12	3598143	3604324	869	intron (NM_019854, intron 1 of 9)	PRMT8	protein-coding	0.043035	0.568263	PRMT8	.	6181
chr5	24639997	24646177	1998	intron (NM_006727, intron 1 of 11)	CDH10	protein-coding	0.008576	0.339427	CDH10	.	6180
chr11	62683628	62689804	2296	intron (NM_000738, intron 1 of 1)	CHRM1	protein-coding	0.014734	0.553181	CHRM1	.	6176
chr14	24042792	24048961	2133	intron (NM_032452, intron 3 of 6)	JPH4	protein-coding	0.044902	0.588655	JPH4	.	6169
chr17	30813079	30819221	2045	3' UTR (NM_003885, exon 2 of 2)	CDK5R1	protein-coding	0.056985	0.594172	CDK5R1	.	6142
chr2	73142502	73148638	966	intron (NM_004097, intron 1 of 2)	EMX1	protein-coding	0.08002	0.634675	EMX1	EMX1	6136
chr18	43912871	43919006	1751	non-coding (NR_046357, exon 2 of 2)	RNF165	protein-coding	0.038957	0.514993	RNF165	.	6135
chr18	903572	909705	1441	intron (NM_001117, intron 1 of 3)	ADCYAP1	protein-coding	0.063101	0.580535	ADCYAP1	.	6133
chrX	53345068	53351196	2390	intron (NM_001111125, intron 1 of 14)	IQSEC2	protein-coding	0.03639	0.590308	IQSEC2	.	6128
chr8	35092548	35098674	2636	intron (NM_080872, intron 1 of 16)	UNC5D	protein-coding	0.030199	0.476253	UNC5D	.	6126
chr9	136469401	136475516	-27090	Intergenic	FAM163B	protein-coding	0.035159	0.586331	FAM163B	.	6115
chr20	48095529	48101644	595	exon (NM_004975, exon 1 of 2)	KCNB1	protein-coding	0.044481	0.578156	KCNB1	.	6115
chr9	10609185	10615294	484	intron (NM_002839, intron 2 of 45)	PTPRD	protein-coding	0.022262	0.424059	PTPRD	.	6109
chr7	45613253	45619347	2175	intron (NM_001281768, intron 2 of 9)	ADCY1	protein-coding	0.046111	0.603281	ADCY1	.	6094
chr2	27482734	27488818	184	5' UTR (NM_003459, exon 1 of 8)	SLC30A3	protein-coding	0.051611	0.599836	SLC30A3	.	6084
chr1	177139744	177145822	2150	intron (NM_021165, intron 1 of 7)	BRINP2	protein-coding	0.014314	0.471624	BRINP2	.	6078
chr1	112529415	112535481	-671	promoter-TSS (NM_172198)	KCND3	protein-coding	0.047643	0.588594	KCND3	.	6066
chr3	64205698	64211742	2411	intron (NM_198859, intron 1 of 7)	PRICKLE2	protein-coding	0.009431	0.439041	PRICKLE2	.	6044
chr20	62091944	62097982	9030	intron (NM_172106, intron 1 of 15)	KCNQ2	protein-coding	0.036933	0.61583	KCNQ2	.	6038
chr8	22856430	22862450	2348	intron (NM_015178, intron 1 of 9)	RHOBTB2	protein-coding	0.035548	0.563362	RHOBTB2	.	6020
chr12	2161057	2167070	1647	intron (NM_000719, intron 1 of 46)	CACNA1C	protein-coding	0.053384	0.580479	CACNA1C	.	6013
chr1	230557340	230563351	1329	intron (NM_001258311, intron 1 of 6)	PGBD5	protein-coding	0.050408	0.558217	PGBD5	.	6011
chr19	13612543	13618542	1732	intron (NM_001127221, intron 1 of 46)	CACNA1A	protein-coding	0.032005	0.519833	CACNA1A	.	5999
chr16	62065550	62071548	2190	intron (NM_001796, intron 1 of 11)	CDH8	protein-coding	0.034345	0.487581	CDH8	.	5998
chr1	181451110	181457095	1416	intron (NM_000721, intron 1 of 46)	CACNA1E	protein-coding	0.036257	0.531407	CACNA1E	.	5985
chr10	28029937	28035908	1856	intron (NM_173576, intron 1 of 6)	MKX	protein-coding	0.076704	0.628265	MKX	.	5971
chr19	7980672	7986639	-1539	intron (NM_001195259, intron 5 of 5)	SNAPC2	protein-coding	0.069214	0.648291	SNAPC2	SNAPC2	5967
chr16	29907929	29913885	-322	promoter-TSS (NM_012410)	SEZ6L2	protein-coding	0.036938	0.609031	SEZ6L2	.	5956
chr10	112255629	112261565	972	intron (NM_004419, intron 1 of 3)	DUSP5	protein-coding	0.050202	0.563921	DUSP5	.	5936
chr14	51292998	51298915	1883	intron (NM_182946, intron 2 of 29)	NIN	protein-coding	0.04242	0.502535	NIN	.	5917
chr20	10197817	10203703	-606	promoter-TSS (NR_040710)	SNAP25-AS1	ncRNA	0.03177	0.46832	SNAP25-AS1	.	5886
chr6	116570795	116576667	1530	3' UTR (NM_021648, exon 1 of 1)	TSPYL4	protein-coding	0.016689	0.443215	TSPYL4	.	5872
chr19	40695438	40701300	718	exon (NM_002446, exon 1 of 10)	MAP3K10	protein-coding	0.0406	0.563534	MAP3K10	.	5862
chr4	3370708	3376547	1903	intron (NM_198227, intron 1 of 15)	RGS12	protein-coding	0.033739	0.542123	RGS12	.	5839
chr4	6560706	6566535	1707	intron (NM_001206994, intron 1 of 9)	PPP2R2C	protein-coding	0.045977	0.601544	PPP2R2C	.	5829
chr22	27052772	27058594	2237	intron (NR_033320, intron 1 of 4)	MIAT	ncRNA	0.027825	0.505581	MIAT	.	5822
chr5	140345428	140351219	1971	exon (NM_018899, exon 1 of 4)	PCDHAC2	protein-coding	0.025902	0.497583	PCDHAC2	.	5791
chr7	132256930	132262720	1498	intron (NM_181775, intron 2 of 4)	PLXNA4	protein-coding	0.049396	0.577966	PLXNA4	.	5790
chr5	152869267	152875055	429	intron (NM_001258022, intron 1 of 15)	GRIA1	protein-coding	0.010194	0.443773	GRIA1	.	5788
chr2	50569695	50575475	2309	intron (NM_004801, intron 17 of 21)	NRXN1	protein-coding	0.029239	0.490227	NRXN1	.	5780
chr10	43757380	43763148	2103	intron (NM_145313, intron 1 of 12)	RASGEF1A	protein-coding	0.04473	0.643786	RASGEF1A	.	5768
chr16	14279718	14285465	-115233	intron (NM_014048, intron 3 of 16)	MIR193B	ncRNA	0.008004	0.385525	MIR193B	.	5747
chr22	17597458	17603202	1883	exon (NM_001163079, exon 2 of 2)	CECR6	protein-coding	0.051358	0.616884	CECR6	.	5744
chr17	38497347	38503064	1934	intron (NM_001024809, intron 1 of 7)	RARA	protein-coding	0.040056	0.621896	RARA	RARA	5717
chr12	79257242	79262935	1639	intron (NM_005639, intron 1 of 10)	SYT1	protein-coding	0.019849	0.412891	SYT1	.	5693
chr11	70503336	70509002	1754	intron (NM_133266, intron 1 of 10)	SHANK2	protein-coding	0.028415	0.540498	SHANK2	.	5666
chr22	18957099	18962750	1913	intron (NR_045121, intron 1 of 2)	DGCR5	ncRNA	0.042116	0.646143	DGCR5	.	5651
chr6	119666831	119672481	1275	exon (NM_005907, exon 2 of 13)	MAN1A1	protein-coding	0.047788	0.51513	MAN1A1	.	5650
chr4	54419095	54424737	2520	intron (NM_001126328, intron 2 of 10)	LNX1	protein-coding	0.009039	0.444976	LNX1	.	5642
chr3	49902221	49907855	2331	intron (NM_024046, intron 1 of 10)	CAMKV	protein-coding	0.022897	0.584383	CAMKV	.	5634
chr19	54461365	54466996	-2110	Intergenic	CACNG8	protein-coding	0.035518	0.57848	CACNG8	.	5631
chr10	26504149	26509776	1726	intron (NM_001134366, intron 3 of 15)	GAD2	protein-coding	0.051004	0.512082	GAD2	.	5627
chr14	78636479	78642106	2576	intron (NR_073547, intron 1 of 20)	NRXN3	protein-coding	0.01866	0.488273	NRXN3	.	5627
chr7	54609240	54614864	2033	intron (NM_182546, intron 1 of 4)	VSTM2A	protein-coding	0.041607	0.551644	VSTM2A	.	5624
chr16	1659947	1665569	-649	promoter-TSS (NM_014714)	IFT140	protein-coding	0.089114	0.64414	IFT140	.	5622
chr3	184053470	184059081	999	exon (NM_144635, exon 2 of 6)	FAM131A	protein-coding	0.036357	0.57484	FAM131A	.	5611
chr1	224803333	224808939	1957	intron (NM_152495, intron 1 of 5)	CNIH3	protein-coding	0.041563	0.510612	CNIH3	.	5606
chr2	99548234	99553837	1649	intron (NM_207362, intron 1 of 9)	KIAA1211L	protein-coding	0.046404	0.560493	KIAA1211L	.	5603
chr4	153269099	153274700	2211	intron (NM_033632, intron 2 of 11)	FBXW7	protein-coding	0.006427	0.314531	FBXW7	.	5601
chr12	119417843	119423427	1335	intron (NM_194286, intron 1 of 12)	SRRM4	protein-coding	0.024893	0.501522	SRRM4	.	5584
chr22	50705847	50711390	161	exon (NM_002751, exon 1 of 12)	MAPK11	protein-coding	0.06621	0.672799	MAPK11	.	5543
chr17	11143295	11148827	1321	intron (NM_207386, intron 1 of 5)	SHISA6	protein-coding	0.059834	0.595518	SHISA6	.	5532
chr6	108485916	108491443	-548	promoter-TSS (NM_001286102)	NR2E1	protein-coding	0.065859	0.614508	NR2E1	NR2E1	5527
chr3	54154450	54159976	520	intron (NM_018398, intron 1 of 37)	CACNA2D3	protein-coding	0.056822	0.554731	CACNA2D3	.	5526
chr6	40550620	40556145	1744	intron (NM_020737, intron 1 of 2)	LRFN2	protein-coding	0.033122	0.547955	LRFN2	.	5525
chr16	24266720	24272243	2607	intron (NM_006539, intron 1 of 3)	CACNG3	protein-coding	0.017382	0.452571	CACNG3	.	5523
chr10	125425037	125430556	1925	intron (NM_153442, intron 1 of 2)	GPR26	protein-coding	0.036963	0.582609	GPR26	.	5519
chrX	62970063	62975566	2217	intron (NM_015185, intron 1 of 9)	ARHGEF9	protein-coding	0.016718	0.463299	ARHGEF9	.	5503
chr6	13483454	13488955	211	intron (NM_001242629, intron 1 of 1)	GFOD1	protein-coding	0.049991	0.552526	GFOD1	.	5501
chr19	10528099	10533588	-490	promoter-TSS (NM_001111307)	PDE4A	protein-coding	0.05429	0.618579	PDE4A	.	5489
chr7	97735414	97740903	1961	intron (NM_014916, intron 1 of 13)	LMTK2	protein-coding	0.0317	0.459199	LMTK2	.	5489
chr12	131196387	131201874	124689	Intergenic	STX2	protein-coding	0.034081	0.569242	STX2	.	5487
chr3	16551240	16556726	1239	intron (NM_015150, intron 1 of 9)	RFTN1	protein-coding	0.030259	0.510479	RFTN1	.	5486
chr5	159343008	159348479	2003	intron (NM_000679, intron 1 of 1)	ADRA1B	protein-coding	0.028148	0.515534	ADRA1B	.	5471
chr7	137527285	137532741	1596	intron (NM_004717, intron 1 of 33)	DGKI	protein-coding	0.034824	0.51072	DGKI	.	5456
chr14	39897429	39902881	1549	intron (NM_203301, intron 1 of 3)	FBXO33	protein-coding	0.038335	0.48377	FBXO33	.	5452
chr1	26347234	26352682	1687	intron (NM_004455, intron 1 of 10)	EXTL1	protein-coding	0.015969	0.556249	EXTL1	.	5448
chr11	109292313	109297749	2185	3' UTR (NM_207645, exon 2 of 2)	C11orf87	protein-coding	0.0344	0.500828	C11orf87	.	5436
chr6	1389138	1394573	-1209	intron (NM_001452, intron 1 of 1)	MIR6720	ncRNA	0.078381	0.655261	MIR6720	.	5435
chr2	124781309	124786739	1160	intron (NM_130773, intron 1 of 23)	CNTNAP5	protein-coding	0.023204	0.431781	CNTNAP5	.	5430
chr8	143530046	143535473	-12618	Intergenic	BAI1	protein-coding	0.089921	0.7021	BAI1	.	5427
chr11	125034020	125039439	2170	intron (NM_022062, intron 1 of 12)	PKNOX2	protein-coding	0.05167	0.564576	PKNOX2	PKNOX2	5419
chr19	48896586	48902005	1163	intron (NM_000836, intron 1 of 12)	GRIN2D	protein-coding	0.04189	0.637454	GRIN2D	.	5419
chr5	176895694	176901112	1468	intron (NM_004395, intron 1 of 13)	DBN1	protein-coding	0.041897	0.646245	DBN1	.	5418
chr9	29210808	29216216	-514	promoter-TSS (NM_001258282)	LINGO2	protein-coding	0.043824	0.517286	LINGO2	.	5408
chr4	77868031	77873437	-161	promoter-TSS (NM_018243)	SEPTIN 11	protein-coding	0.052534	0.558165	SEPTIN 11	.	5406
chr16	473718	479120	751	exon (NM_014700, exon 1 of 14)	RAB11FIP3	protein-coding	0.065161	0.591708	RAB11FIP3	.	5402
chr11	45682258	45687653	2251	intron (NM_003654, intron 1 of 3)	CHST1	protein-coding	0.042447	0.621942	CHST1	.	5395
chr10	94831659	94837028	696	intron (NM_057157, intron 2 of 6)	CYP26A1	protein-coding	0.051406	0.577281	CYP26A1	.	5369
chr11	1326448	1331817	1760	intron (NM_019009, intron 1 of 5)	TOLLIP	protein-coding	0.05271	0.610801	TOLLIP	.	5369
chr10	103598805	103604168	-1875	intron (NM_014591, intron 1 of 9)	KCNIP2	protein-coding	0.035614	0.577927	KCNIP2	KCNIP2	5363
chr10	88122695	88128051	877	intron (NM_017551, intron 1 of 15)	GRID1	protein-coding	0.080471	0.676311	GRID1	.	5356
chr19	3224382	3229728	1572	intron (NR_033342, intron 1 of 12)	CELF5	protein-coding	0.043958	0.627081	CELF5	.	5346
chr22	20251035	20256379	2109	intron (NM_023004, intron 1 of 1)	RTN4R	protein-coding	0.046781	0.650889	RTN4R	.	5344
chr20	62126582	62131893	1431	intron (NM_001958, intron 1 of 7)	EEF1A2	protein-coding	0.052721	0.674887	EEF1A2	.	5311
chr8	145046639	145051941	-1593	intron (NM_000445, intron 2 of 32)	PLEC	protein-coding	0.076575	0.684141	PLEC	.	5302
chr22	35935999	35941297	1296	intron (NM_014310, intron 1 of 2)	RASD2	protein-coding	0.039449	0.603699	RASD2	.	5298
chr1	21668213	21673504	1176	intron (NM_001113348, intron 1 of 18)	ECE1	protein-coding	0.040635	0.567649	ECE1	.	5291
chr6	75913467	75918754	-487	promoter-TSS (NM_080645)	COL12A1	protein-coding	0.04634	0.540658	COL12A1	.	5287
chr3	111717431	111722714	2065	intron (NM_001008272, intron 3 of 4)	TAGLN3	protein-coding	0.014196	0.493376	TAGLN3	.	5283
chr8	93103590	93108870	1260	intron (NM_001198625, intron 2 of 14)	RUNX1T1	protein-coding	0.009659	0.403711	RUNX1T1	RUNX1T1	5280
chr19	18388458	18393738	1368	3' UTR (NM_001286968, exon 1 of 1)	JUND	protein-coding	0.071591	0.631509	JUND	JUND	5280
chr11	1409285	1414564	795	intron (NM_001256627, intron 1 of 19)	BRSK2	protein-coding	0.076719	0.678788	BRSK2	.	5279
chr8	38644105	38649383	2022	intron (NM_006283, intron 2 of 12)	TACC1	protein-coding	0.037704	0.516386	TACC1	.	5278
chr12	113228943	113234195	2020	intron (NM_014954, intron 2 of 20)	RPH3A	protein-coding	0.011043	0.493432	RPH3A	.	5252
chr22	25506388	25511634	-352	promoter-TSS (NR_038941)	LOC100128531	ncRNA	0.024209	0.550791	LOC100128531	.	5246
chr3	10543468	10548713	1178	intron (NM_001001331, intron 1 of 22)	ATP2B2	protein-coding	0.028027	0.598551	ATP2B2	.	5245
chr7	112722492	112727731	1282	intron (NM_018970, intron 2 of 2)	GPR85	protein-coding	0.01527	0.41584	GPR85	.	5239
chr1	68693611	68698848	2000	intron (NM_024911, intron 1 of 11)	WLS	protein-coding	0.030552	0.470409	WLS	.	5237
chr12	111470505	111475738	1293	intron (NM_015267, intron 1 of 21)	CUX2	protein-coding	0.06459	0.591135	CUX2	CUX2	5233
chr17	42384700	42389930	1388	intron (NM_001144825, intron 1 of 10)	RUNDC3A	protein-coding	0.023327	0.602562	RUNDC3A	.	5230
chr11	12131324	12136545	1811	intron (NM_001282663, intron 1 of 27)	MICAL2	protein-coding	0.03371	0.529874	MICAL2	.	5221
chrX	23349981	23355202	-394	promoter-TSS (NM_173495)	PTCHD1	protein-coding	0.063206	0.593451	PTCHD1	.	5221
chr9	124986667	124991887	588	exon (NM_014368, exon 3 of 10)	LHX6	protein-coding	0.05977	0.601992	LHX6	LHX6	5220
chr20	41815777	41820986	176	5' UTR (NM_007050, exon 1 of 31)	PTPRT	protein-coding	0.052025	0.573512	PTPRT	.	5209
chr11	72349517	72354723	1384	intron (NM_001243784, intron 1 of 30)	PDE2A	protein-coding	0.04053	0.600346	PDE2A	.	5206
chr8	140712898	140718097	-198	promoter-TSS (NM_001282534)	KCNK9	protein-coding	0.069629	0.652308	KCNK9	.	5199
chr16	22824401	22829597	1139	intron (NM_006043, intron 1 of 1)	HS3ST2	protein-coding	0.043495	0.568405	HS3ST2	.	5196
chr17	37349249	37354442	2111	intron (NM_199247, intron 1 of 12)	CACNB1	protein-coding	0.033122	0.61032	CACNB1	.	5193
chr19	51066763	51071956	1943	intron (NM_001080457, intron 1 of 2)	LRRC4B	protein-coding	0.040246	0.638044	LRRC4B	.	5193
chr12	52211133	52216318	11976	3' UTR (NM_001013690, exon 2 of 2)	FIGNL2	protein-coding	0.054581	0.631122	FIGNL2	.	5185
chr8	110983423	110988603	946	intron (NM_014379, intron 1 of 2)	KCNV1	protein-coding	0.032432	0.493148	KCNV1	.	5180
chr9	140032344	140037521	1323	intron (NM_001185091, intron 1 of 19)	GRIN1	protein-coding	0.047132	0.627655	GRIN1	.	5177
chr12	52399639	52404789	1485	intron (NM_181711, intron 1 of 7)	GRASP	protein-coding	0.039223	0.615026	GRASP	.	5150
chr12	57631934	57637083	-33	promoter-TSS (NM_020142)	NDUFA4L2	protein-coding	0.060983	0.627379	NDUFA4L2	.	5149
chr5	10563006	10568153	1144	intron (NM_001164440, intron 1 of 3)	ANKRD33B	protein-coding	0.060424	0.615773	ANKRD33B	.	5147
chr2	129072137	129077279	1463	intron (NM_004807, intron 1 of 1)	HS6ST1	protein-coding	0.059315	0.652149	HS6ST1	.	5142
chr2	172959041	172964175	5870	Intergenic	DLX2	protein-coding	0.055123	0.607595	DLX2	DLX2	5134
chr19	572110	577236	2219	intron (NM_198589, intron 1 of 7)	BSG	protein-coding	0.053258	0.617125	BSG	.	5126
chr2	39891645	39896766	1170	intron (NM_152390, intron 1 of 3)	TMEM178A	protein-coding	0.035345	0.502343	TMEM178A	.	5121
chr3	35720205	35725324	335	intron (NM_198399, intron 1 of 4)	ARPP21	protein-coding	0.007619	0.380859	ARPP21	.	5119
chr17	53341337	53346453	1574	intron (NM_002126, intron 1 of 3)	HLF	protein-coding	0.037725	0.506156	HLF	HLF	5116
chr2	101434977	101440086	918	intron (NM_002518, intron 1 of 20)	NPAS2	protein-coding	0.057154	0.549706	NPAS2	NPAS2	5109
chr22	39092689	39097791	1219	intron (NM_014876, intron 1 of 3)	JOSD1	protein-coding	0.039396	0.506173	JOSD1	.	5102
chr10	103876355	103881455	1305	intron (NM_001113407, intron 1 of 10)	LDB1	protein-coding	0.032941	0.591257	LDB1	LDB1	5100
chr17	7116670	7121765	-1227	intron (NM_001365, intron 3 of 21)	ACADVL	protein-coding	0.027478	0.577904	ACADVL	.	5095
chr2	7056994	7062082	-725	promoter-TSS (NR_033997)	RNF144A-AS1	ncRNA	0.045597	0.573983	RNF144A-AS1	.	5088
chr2	163692302	163697385	414	intron (NM_173162, intron 1 of 7)	KCNH7	protein-coding	0.020264	0.42978	KCNH7	.	5083
chr3	21788175	21793250	2104	intron (NM_024697, intron 1 of 7)	ZNF385D	protein-coding	0.014778	0.423168	ZNF385D	.	5075
chr2	155553458	155558525	898	exon (NM_001260510, exon 1 of 1)	KCNJ3	protein-coding	0.034932	0.477309	KCNJ3	.	5067
chr16	4162016	4167074	1641	exon (NM_001116, exon 2 of 11)	ADCY9	protein-coding	0.069395	0.589247	ADCY9	.	5058
chr6	88872498	88877545	746	intron (NM_001160258, intron 1 of 3)	CNR1	protein-coding	0.04894	0.50099	CNR1	.	5047
chr12	6930102	6935146	1661	intron (NM_019858, intron 1 of 4)	GPR162	protein-coding	0.025377	0.600793	GPR162	.	5044
chr4	81116754	81121797	618	intron (NM_001099403, intron 1 of 3)	PRDM8	protein-coding	0.025977	0.465305	PRDM8	PRDM8	5043
chr22	39915212	39920243	1158	intron (NM_182810, intron 2 of 2)	ATF4	protein-coding	0.050089	0.574324	ATF4	ATF4	5031
chr13	31625752	31630774	107895	Intergenic	HSPH1	protein-coding	0.015532	0.534143	HSPH1	.	5022
chr3	124102930	124107949	12260	intron (NM_001024660, intron 11 of 59)	MIR6083	ncRNA	0.008966	0.430876	MIR6083	.	5019
chr1	85151951	85156969	1691	intron (NM_014021, intron 1 of 14)	SSX2IP	protein-coding	0.032483	0.455668	SSX2IP	.	5018
chr4	154178129	154183132	49333	intron (NM_015271, intron 1 of 11)	ANXA2P1	pseudo	0.009994	0.404277	ANXA2P1	.	5003
chr10	10503146	10508142	331233	Intergenic	SFTA1P	pseudo	0.011409	0.36722	SFTA1P	.	4996
chr3	192123668	192128653	678	5' UTR (NM_021032, exon 1 of 5)	FGF12	protein-coding	0.046941	0.543522	FGF12	.	4985
chr6	48032755	48037737	1179	intron (NM_001013732, intron 1 of 2)	PTCHD4	protein-coding	0.018266	0.451134	PTCHD4	.	4982
chr16	1754998	1759973	1264	intron (NM_015133, intron 1 of 31)	MAPK8IP3	protein-coding	0.050251	0.578577	MAPK8IP3	.	4975
chr12	108522609	108527583	1585	intron (NM_014653, intron 1 of 8)	WSCD2	protein-coding	0.029755	0.535678	WSCD2	.	4974
chr1	117205913	117210877	1183	intron (NM_001542, intron 1 of 10)	IGSF3	protein-coding	0.032232	0.535146	IGSF3	.	4964
chr3	133610630	133615580	1586	intron (NM_016577, intron 1 of 7)	RAB6B	protein-coding	0.039192	0.602505	RAB6B	.	4950
chr18	8704483	8709431	-10412	Intergenic	SOGA2	protein-coding	0.074373	0.618913	SOGA2	.	4948
chr2	97426023	97430967	1856	intron (NM_020184, intron 1 of 6)	CNNM4	protein-coding	0.037621	0.563397	CNNM4	.	4944
chr1	112278401	112283345	1173	intron (NM_198926, intron 1 of 1)	FAM212B	protein-coding	0.042476	0.57634	FAM212B	.	4944
chr9	130965307	130970245	-1114	intron (NM_001005336, intron 1 of 21)	CIZ1	protein-coding	0.038072	0.603968	CIZ1	.	4938
chr7	90892798	90897731	1481	exon (NM_003505, exon 1 of 1)	FZD1	protein-coding	0.06791	0.583705	FZD1	.	4933
chrX	153147336	153152265	1828	intron (NM_001278116, intron 1 of 28)	L1CAM	protein-coding	0.042199	0.652333	L1CAM	.	4929
chr16	89988172	89993100	949	intron (NM_006086, intron 1 of 3)	TUBB3	protein-coding	0.063312	0.655305	TUBB3	.	4928
chr4	46992752	46997676	308	intron (NM_001204267, intron 1 of 7)	GABRA4	protein-coding	0.025183	0.47797	GABRA4	.	4924
chr12	75598897	75603818	2171	exon (NM_139137, exon 2 of 5)	KCNC2	protein-coding	0.033733	0.503048	KCNC2	.	4921
chr16	85643919	85648839	-463	promoter-TSS (NM_014615)	GSE1	protein-coding	0.078252	0.682991	GSE1	.	4920
chr2	16842972	16847890	1703	intron (NM_030797, intron 1 of 11)	FAM49A	protein-coding	0.023383	0.517382	FAM49A	.	4918
chr5	141702222	141707140	-61	promoter-TSS (NM_001127496)	SPRY4	protein-coding	0.041684	0.573491	SPRY4	.	4918
chr15	91642683	91647596	1600	intron (NM_001167580, intron 1 of 11)	SV2B	protein-coding	0.02646	0.494302	SV2B	.	4913
chr3	4532971	4537880	393	promoter-TSS (NR_108075)	ITPR1	protein-coding	0.028723	0.487373	ITPR1	.	4909
chr11	64050818	64055724	-311	promoter-TSS (NM_020155)	GPR137	protein-coding	0.04892	0.630732	GPR137	.	4906
chrX	53077185	53082084	1128	intron (NM_018969, intron 1 of 1)	GPR173	protein-coding	0.01633	0.549388	GPR173	.	4899
chr22	39235813	39240712	1755	intron (NM_014293, intron 1 of 4)	NPTXR	protein-coding	0.051847	0.612653	NPTXR	.	4899
chrX	47475015	47479914	1792	intron (NM_006950, intron 1 of 12)	SYN1	protein-coding	0.032047	0.513265	SYN1	.	4899
chr1	99467414	99472292	21	promoter-TSS (NR_033940)	RP5-896L10.1	ncRNA	0.03444	0.475507	RP5-896L10.1	.	4878
chr17	37759964	37764841	1773	exon (NM_006160, exon 2 of 2)	NEUROD2	protein-coding	0.06787	0.626691	NEUROD2	NEUROD2	4877
chr10	14368302	14373174	2128	intron (NM_018027, intron 2 of 24)	FRMD4A	protein-coding	0.013342	0.467063	FRMD4A	.	4872
chr2	226264268	226269135	1099	intron (NM_020864, intron 1 of 5)	NYAP2	protein-coding	0.005753	0.373048	NYAP2	.	4867
chr10	64574141	64579004	-446	promoter-TSS (NM_001136179)	EGR2	protein-coding	0.071149	0.613487	EGR2	EGR2	4863
chr1	228643280	228648140	-98	promoter-TSS (NM_175055)	HIST3H2BB	protein-coding	0.045679	0.484262	HIST3H2BB	.	4860
chr12	132903070	132907929	406	intron (NM_001122636, intron 1 of 10)	GALNT9	protein-coding	0.049187	0.617284	GALNT9	.	4859
chr1	211303010	211307866	2019	intron (NM_002238, intron 1 of 10)	KCNH1	protein-coding	0.025329	0.449454	KCNH1	.	4856
chr11	49579667	49584521	2014	intron (NR_027044, intron 1 of 6)	LOC440040	pseudo	0.02534	0.484243	LOC440040	.	4854
chr5	63254189	63259040	1505	exon (NM_000524, exon 1 of 1)	HTR1A	protein-coding	0.043084	0.527617	HTR1A	.	4851
chr9	104496926	104501761	1519	intron (NM_133445, intron 1 of 8)	GRIN3A	protein-coding	0.03516	0.474152	GRIN3A	.	4835
chr2	154331323	154336149	1586	TTS (NM_019845)	RPRM	protein-coding	0.039785	0.506733	RPRM	.	4826
chr1	155290156	155294981	-1160	exon (NM_001105203, exon 2 of 10)	RUSC1	protein-coding	0.059067	0.640489	RUSC1	.	4825
chr12	58129224	58134046	394	exon (NM_001122772, exon 1 of 19)	AGAP2	protein-coding	0.054334	0.642546	AGAP2	.	4822
chr13	53418631	53423450	1735	exon (NM_032949, exon 1 of 3)	PCDH8	protein-coding	0.085287	0.637967	PCDH8	.	4819
chr11	119289910	119294725	1929	intron (NM_006288, intron 1 of 3)	THY1	protein-coding	0.031983	0.570598	THY1	.	4815
chr22	45604410	45609216	1534	intron (NM_001009880, intron 2 of 9)	KIAA0930	protein-coding	0.02809	0.5829	KIAA0930	.	4806
chr22	32598425	32603226	-107	promoter-TSS (NM_001159545)	RFPL2	protein-coding	0.045199	0.632861	RFPL2	.	4801
chr3	42303154	42307954	-115	promoter-TSS (NM_001174138)	CCK	protein-coding	0.038333	0.525516	CCK	.	4800
chr1	40153919	40158719	838	intron (NM_001282397, intron 1 of 2)	HPCAL4	protein-coding	0.030625	0.578213	HPCAL4	.	4800
chr12	45266332	45271131	713	intron (NM_001145107, intron 3 of 20)	NELL2	protein-coding	0.031257	0.453125	NELL2	.	4799
chr11	62472873	62477663	-89	promoter-TSS (NM_001122955)	BSCL2	protein-coding	0.035282	0.569401	BSCL2	.	4790
chr11	793858	798644	12	promoter-TSS (NM_024698)	SLC25A22	protein-coding	0.049519	0.668268	SLC25A22	.	4786
chr8	143590989	143595774	48004	intron (NM_001702, intron 17 of 29)	BAI1	protein-coding	0.052665	0.683243	BAI1	.	4785
chr1	1950157	1954935	1778	intron (NM_000815, intron 1 of 8)	GABRD	protein-coding	0.052951	0.649718	GABRD	.	4778
chr11	133398570	133403347	1445	intron (NM_001012393, intron 1 of 7)	OPCML	protein-coding	0.017794	0.504186	OPCML	.	4777
chr2	241373746	241378519	1017	intron (NM_002081, intron 1 of 8)	GPC1	protein-coding	0.068091	0.68119	GPC1	.	4773
chr20	17206157	17210923	943	intron (NM_001201529, intron 1 of 10)	PCSK2	protein-coding	0.038817	0.534089	PCSK2	.	4766
chr1	167902992	167907753	67	promoter-TSS (NR_026550)	MPC2	protein-coding	0.036127	0.48047	MPC2	.	4761
chr1	1282555	1287314	-442	promoter-TSS (NM_004421)	DVL1	protein-coding	0.08258	0.722689	DVL1	.	4759
chr11	70669379	70674134	-37139	intron (NM_012309, intron 8 of 22)	SHANK2-AS3	ncRNA	0.028391	0.519554	SHANK2-AS3	.	4755
chr10	101088708	101093462	2229	intron (NM_020348, intron 1 of 10)	CNNM1	protein-coding	0.042701	0.539432	CNNM1	.	4754
chr2	110744079	110748832	1898	intron (NR_046111, intron 2 of 2)	LINC01123	ncRNA	0.03766	0.51199	LINC01123	.	4753
chr3	68053259	68058009	2275	intron (NM_213609, intron 1 of 4)	FAM19A1	protein-coding	0.016421	0.438644	FAM19A1	.	4750
chr8	11659428	11664169	1200	intron (NM_001287745, intron 2 of 8)	FDFT1	protein-coding	0.033537	0.493041	FDFT1	.	4741
chr2	47794706	47799446	394	intron (NM_022055, intron 1 of 1)	KCNK12	protein-coding	0.061814	0.604092	KCNK12	.	4740
chr22	36232026	36236766	2234	intron (NM_001082578, intron 2 of 13)	RBFOX2	protein-coding	0.010338	0.410462	RBFOX2	.	4740
chr17	38252760	38257499	1849	intron (NM_021724, intron 1 of 7)	NR1D1	protein-coding	0.034395	0.573418	NR1D1	NR1D1	4739
chr3	62355725	62360461	1097	exon (NM_018008, exon 2 of 5)	FEZF2	protein-coding	0.062289	0.588136	FEZF2	.	4736
chr15	80733550	80738281	39223	intron (NM_014862, intron 1 of 18)	ARNT2	protein-coding	0.013105	0.487109	ARNT2	ARNT2	4731
chr16	29620926	29625652	1749	Intergenic	SLC7A5P1	pseudo	0.049302	0.566533	SLC7A5P1	.	4726
chr6	166398315	166403040	-362	promoter-TSS (NR_027284)	LINC00602	ncRNA	0.040635	0.574482	LINC00602	.	4725
chr8	85094201	85098922	-539	promoter-TSS (NM_001100391)	RALYL	protein-coding	0.036009	0.46421	RALYL	.	4721
chr1	9880273	9884992	1918	intron (NM_001009566, intron 1 of 18)	CLSTN1	protein-coding	0.053825	0.527331	CLSTN1	.	4719
chr14	53017192	53021909	-249	promoter-TSS (NM_001099652)	TXNDC16	protein-coding	0.043036	0.514625	TXNDC16	.	4717
chr17	17625178	17629890	42747	intron (NM_030665, intron 2 of 5)	RAI1	protein-coding	0.064092	0.636113	RAI1	.	4712
chr7	150782905	150787616	1461	intron (NM_001042535, intron 1 of 8)	AGAP3	protein-coding	0.063468	0.644312	AGAP3	.	4711
chrX	21391172	21395878	989	intron (NM_014927, intron 1 of 21)	CNKSR2	protein-coding	0.046536	0.512428	CNKSR2	.	4706
chr2	241756205	241760904	1171	intron (NM_001244008, intron 1 of 48)	KIF1A	protein-coding	0.070015	0.694894	KIF1A	.	4699
chr5	176236419	176241115	1207	intron (NM_133369, intron 1 of 14)	UNC5A	protein-coding	0.057496	0.65957	UNC5A	.	4696
chr3	126190997	126195676	1426	intron (NM_001040653, intron 1 of 5)	ZXDC	protein-coding	0.063475	0.589316	ZXDC	ZXDC	4679
chr11	119231806	119236477	751	intron (NM_001243759, intron 1 of 11)	USP2	protein-coding	0.037465	0.579195	USP2	.	4671
chr8	11721887	11726554	1426	intron (NM_147780, intron 1 of 11)	CTSB	protein-coding	0.046282	0.578406	CTSB	.	4667
chrX	12155500	12160157	1243	intron (NM_014728, intron 1 of 16)	FRMPD4	protein-coding	0.029418	0.486904	FRMPD4	.	4657
chr7	37022172	37026828	217	intron (NM_014800, intron 16 of 21)	ELMO1	protein-coding	0.012672	0.436977	ELMO1	.	4656
chrY	4867295	4871951	1356	intron (NM_032971, intron 1 of 5)	PCDH11Y	protein-coding	0.047251	0.544557	PCDH11Y	.	4656
chr13	80054823	80059479	-1785	intron (NM_001161407, intron 1 of 7)	NDFIP2-AS1	ncRNA	0.025558	0.420657	NDFIP2-AS1	.	4656
chr11	88794892	88799547	-403	promoter-TSS (NM_000842)	GRM5	protein-coding	0.026208	0.493771	GRM5	.	4655
chr2	109744431	109749085	-183	promoter-TSS (NR_029193)	SH3RF3-AS1	ncRNA	0.063816	0.570784	SH3RF3-AS1	.	4654
chr3	127537979	127542630	1421	intron (NM_001003794, intron 2 of 7)	MGLL	protein-coding	0.036336	0.524076	MGLL	.	4651
chr22	50679608	50684258	1467	intron (NM_020461, intron 1 of 24)	TUBGCP6	protein-coding	0.046452	0.55859	TUBGCP6	.	4650
chr11	110580263	110584910	187	5' UTR (NM_001258415, exon 1 of 15)	ARHGAP20	protein-coding	0.052937	0.53636	ARHGAP20	.	4647
chr7	154001487	154006132	1462	intron (NM_001936, intron 1 of 25)	DPP6	protein-coding	0.02239	0.472019	DPP6	.	4645
chr3	132756521	132761166	1711	intron (NM_001136469, intron 1 of 5)	TMEM108	protein-coding	0.028418	0.482781	TMEM108	.	4645
chr19	3365698	3370342	1455	intron (NM_001245002, intron 1 of 10)	NFIC	protein-coding	0.046296	0.637029	NFIC	NFIC	4644
chr16	49313345	49317987	76	promoter-TSS (NM_004352)	CBLN1	protein-coding	0.078845	0.636442	CBLN1	.	4642
chr6	35025437	35030077	81430	intron (NM_015245, intron 12 of 23)	TCP11	protein-coding	0.02306	0.550959	TCP11	.	4640
chr3	77087820	77092450	841	intron (NM_002942, intron 1 of 25)	ROBO2	protein-coding	0.029374	0.471173	ROBO2	.	4630
chr3	71176840	71181463	941	intron (NM_001244808, intron 6 of 20)	FOXP1	protein-coding	0.013844	0.410035	FOXP1	FOXP1	4623
chr8	48099466	48104089	847	non-coding (NR_037168, exon 1 of 1)	RP11-1134I14.8	pseudo	0.029851	0.504542	RP11-1134I14.8	.	4623
chr4	16895800	16900421	2314	intron (NM_001290, intron 1 of 7)	LDB2	protein-coding	0.007358	0.386196	LDB2	LDB2	4621
chr9	94182834	94187454	1000	intron (NM_005384, intron 1 of 1)	NFIL3	protein-coding	0.076623	0.58061	NFIL3	NFIL3	4620
chr14	94543552	94548159	1703	exon (NM_020414, exon 2 of 9)	DDX24	protein-coding	0.028001	0.468316	DDX24	.	4607
chr6	42980687	42985289	1147	intron (NR_040101, intron 1 of 9)	KLHDC3	protein-coding	0.028249	0.562459	KLHDC3	.	4602
chr19	44097823	44102412	170	promoter-TSS (NM_024327)	IRGQ	protein-coding	0.036827	0.555991	IRGQ	.	4589
chr11	62621688	62626273	496	promoter-TSS (NR_002565)	SLC3A2	protein-coding	0.029444	0.477976	SLC3A2	.	4585
chr21	39284835	39289418	1615	intron (NM_002240, intron 1 of 3)	KCNJ6	protein-coding	0.039712	0.520942	KCNJ6	.	4583
chr19	3357695	3362276	424	intron (NM_001245005, intron 1 of 9)	NFIC	protein-coding	0.087317	0.692711	NFIC	NFIC	4581
chr12	121077745	121082309	1605	intron (NM_001033677, intron 1 of 5)	CABP1	protein-coding	0.049956	0.571742	CABP1	.	4564
chr3	96531456	96536010	308	exon (NM_001278301, exon 1 of 4)	EPHA6	protein-coding	0.051603	0.518771	EPHA6	.	4554
chr20	62149971	62154524	114	5' UTR (NM_024299, exon 1 of 4)	PPDPF	protein-coding	0.064573	0.677646	PPDPF	.	4553
chr6	167272340	167276890	1156	intron (NM_001006932, intron 1 of 21)	RPS6KA2	protein-coding	0.026593	0.481213	RPS6KA2	.	4550
chr5	74345883	74350428	-21431	Intergenic	GCNT4	protein-coding	0.058086	0.576111	GCNT4	.	4545
chr18	44333723	44338263	1046	intron (NM_013305, intron 1 of 6)	ST8SIA5	protein-coding	0.048678	0.575864	ST8SIA5	.	4540
chr8	33453429	33457964	1743	intron (NM_024025, intron 1 of 3)	DUSP26	protein-coding	0.025358	0.534832	DUSP26	.	4535
chr12	48576349	48580877	1247	3' UTR (NM_001013635, exon 1 of 1)	C12orf68	protein-coding	0.03909	0.560609	C12orf68	.	4528
chr22	38848075	38852602	867	intron (NM_152868, intron 1 of 1)	KCNJ4	protein-coding	0.063618	0.662986	KCNJ4	.	4527
chr4	160023536	160028060	-24159	Intergenic	MIR3688-2	ncRNA	0.055703	0.545193	MIR3688-2	.	4524
chr12	124938532	124943054	111217	intron (NM_006312, intron 8 of 48)	NCOR2	protein-coding	0.031623	0.584568	NCOR2	NCOR2	4522
chr12	49931080	49935602	401	intron (NM_012284, intron 1 of 14)	KCNH3	protein-coding	0.058824	0.634092	KCNH3	.	4522
chr22	39637065	39641585	1632	intron (NM_002608, intron 1 of 6)	PDGFB	protein-coding	0.081195	0.678832	PDGFB	.	4520
chr22	37812484	37817002	8762	intron (NM_052906, intron 1 of 2)	ELFN2	protein-coding	0.041611	0.631998	ELFN2	.	4518
chr19	41193131	41197649	1166	intron (NM_004756, intron 1 of 9)	NUMBL	protein-coding	0.035635	0.579774	NUMBL	.	4518
chr14	69442474	69446991	1351	intron (NM_001102, intron 1 of 20)	ACTN1	protein-coding	0.05269	0.607348	ACTN1	.	4517
chr2	27069074	27073591	40	promoter-TSS (NM_001253724)	DPYSL5	protein-coding	0.073279	0.634573	DPYSL5	.	4517
chr12	57943280	57947792	1689	intron (NM_004984, intron 1 of 28)	KIF5A	protein-coding	0.020168	0.532019	KIF5A	.	4512
chr9	124460861	124465373	-41947	intron (NM_032552, intron 3 of 16)	DAB2IP	protein-coding	0.053635	0.625526	DAB2IP	.	4512
chr1	157012209	157016720	698	5' UTR (NM_198236, exon 1 of 41)	ARHGEF11	protein-coding	0.040568	0.519725	ARHGEF11	.	4511
chr22	43819995	43824501	14228	intron (NM_001044370, intron 2 of 6)	MPPED1	protein-coding	0.026631	0.579543	MPPED1	.	4506
chr3	149685811	149690316	678	intron (NM_053024, intron 1 of 2)	PFN2	protein-coding	0.055494	0.517088	PFN2	.	4505
chr8	24810945	24815447	1187	exon (NM_006158, exon 1 of 5)	NEFL	protein-coding	0.0502	0.511215	NEFL	.	4502
chr19	47971371	47975873	1685	intron (NM_015063, intron 1 of 9)	SLC8A2	protein-coding	0.025544	0.594937	SLC8A2	.	4502
chr3	100118002	100122501	-9	promoter-TSS (NM_014820)	TOMM70A	protein-coding	0.03134	0.466444	TOMM70A	.	4499
chr15	27215782	27220267	1595	intron (NM_033223, intron 1 of 9)	GABRG3	protein-coding	0.034337	0.52675	GABRG3	.	4485
chr11	107460768	107465253	539	intron (NR_028328, intron 1 of 2)	LOC643923	ncRNA	0.03612	0.502452	LOC643923	.	4485
chr19	56151492	56155973	269	5' UTR (NM_016202, exon 1 of 1)	ZNF580	protein-coding	0.066057	0.649487	ZNF580	.	4481
chr12	8184605	8189084	1485	intron (NM_018416, intron 1 of 10)	FOXJ2	protein-coding	0.029917	0.530357	FOXJ2	FOXJ2	4479
chr2	11269763	11274242	300	intron (NR_040080, intron 1 of 8)	FLJ33534	ncRNA	0.033266	0.581027	FLJ33534	.	4479
chr7	131238669	131243147	468	intron (NM_001018111, intron 1 of 8)	PODXL	protein-coding	0.049129	0.583166	PODXL	.	4478
chr14	79744654	79749130	1210	intron (NM_001272020, intron 1 of 5)	NRXN3	protein-coding	0.031278	0.509046	NRXN3	.	4476
chr12	93963336	93967806	114	promoter-TSS (NR_038263)	SOCS2	protein-coding	0.081208	0.638112	SOCS2	.	4470
chr1	18433368	18437832	1360	intron (NM_032880, intron 1 of 9)	IGSF21	protein-coding	0.06362	0.637402	IGSF21	.	4464
chr11	77898320	77902779	691	promoter-TSS (NM_001029859)	USP35	protein-coding	0.032967	0.576233	USP35	.	4459
chr22	46971970	46976424	-41130	Intergenic	CELSR1	protein-coding	0.058599	0.648485	CELSR1	.	4454
chr7	130130218	130134649	534	intron (NM_001253900, intron 1 of 11)	MEST	protein-coding	0.04965	0.538132	MEST	.	4431
chr14	103850650	103855075	1161	intron (NM_001128920, intron 1 of 15)	MARK3	protein-coding	0.045876	0.523498	MARK3	.	4425
chr8	37551908	37556333	819	intron (NM_025069, intron 1 of 1)	ZNF703	protein-coding	0.091977	0.69408	ZNF703	.	4425
chr11	113934008	113938431	4931	intron (NM_001018011, intron 2 of 6)	ZBTB16	protein-coding	0.023966	0.529159	ZBTB16	ZBTB16	4423
chr13	73632563	73636985	1844	intron (NM_001730, intron 1 of 3)	KLF5	protein-coding	0.05156	0.5182	KLF5	KLF5	4422
chr9	130853269	130857691	1737	intron (NM_001006642, intron 1 of 9)	SLC25A25	protein-coding	0.018091	0.499887	SLC25A25	.	4422
chr6	147827941	147832362	323	exon (NM_001030060, exon 1 of 2)	SAMD5	protein-coding	0.060394	0.578019	SAMD5	.	4421
chr20	8112196	8116614	1493	intron (NM_182734, intron 1 of 32)	PLCB1	protein-coding	0.036668	0.507807	PLCB1	.	4418
chr10	134118270	134122687	999	intron (NM_173575, intron 1 of 11)	STK32C	protein-coding	0.071768	0.626528	STK32C	.	4417
chr11	75376220	75380635	1052	intron (NM_207577, intron 1 of 2)	MAP6	protein-coding	0.051869	0.56952	MAP6	.	4415
chr22	31089837	31094251	1251	intron (NM_030758, intron 1 of 13)	OSBP2	protein-coding	0.042365	0.561948	OSBP2	.	4414
chr14	23648723	23653135	1940	intron (NM_012244, intron 1 of 10)	SLC7A8	protein-coding	0.021985	0.463404	SLC7A8	.	4412
chr2	79739193	79743598	1335	intron (NM_004389, intron 1 of 17)	CTNNA2	protein-coding	0.025199	0.476396	CTNNA2	.	4405
chr12	7282023	7286427	1258	intron (NM_014718, intron 1 of 17)	CLSTN3	protein-coding	0.028156	0.580931	CLSTN3	.	4404
chr1	155051049	155055453	1903	intron (NM_004952, intron 1 of 4)	EFNA3	protein-coding	0.072661	0.66311	EFNA3	.	4404
chr13	113698118	113702520	44291	intron (NM_024979, intron 4 of 29)	MCF2L	protein-coding	0.040891	0.541903	MCF2L	.	4402
chr19	55960433	55964834	-8403	Intergenic	SHISA7	protein-coding	0.050443	0.65811	SHISA7	.	4401
chr14	104602263	104606658	-600	promoter-TSS (NM_015656)	KIF26A	protein-coding	0.093515	0.702457	KIF26A	.	4395
chr2	2327203	2331593	5647	non-coding (NR_024468, exon 2 of 2)	MYT1L	protein-coding	0.013895	0.411751	MYT1L	MYT1L	4390
chr6	52856748	52861132	1238	intron (NM_001512, intron 2 of 6)	GSTA4	protein-coding	0.028969	0.446294	GSTA4	.	4384
chr3	53527348	53531727	461	intron (NM_001128839, intron 1 of 45)	CACNA1D	protein-coding	0.059374	0.572374	CACNA1D	.	4379
chr22	38709608	38713987	1616	intron (NM_001894, intron 1 of 10)	CSNK1E	protein-coding	0.048641	0.621005	CSNK1E	.	4379
chr5	98108064	98112440	-1464	intron (NM_001012761, intron 3 of 4)	RGMB-AS1	ncRNA	0.050731	0.50674	RGMB-AS1	.	4376
chr10	108920720	108925093	1560	intron (NM_001206571, intron 1 of 24)	SORCS1	protein-coding	0.037046	0.503887	SORCS1	.	4373
chr7	100080683	100085047	1315	5' UTR (NM_173564, exon 2 of 7)	NYAP1	protein-coding	0.044225	0.644903	NYAP1	.	4364
chr1	6051037	6055394	-682	promoter-TSS (NM_015102)	NPHP4	protein-coding	0.062199	0.635383	NPHP4	.	4357
chr19	54926380	54930735	1952	intron (NM_001005367, intron 1 of 12)	TTYH1	protein-coding	0.044546	0.619835	TTYH1	.	4355
chr11	20689624	20693965	697	intron (NM_201551, intron 1 of 18)	NELL1	protein-coding	0.046763	0.55228	NELL1	.	4341
chr5	146254583	146258923	1595	intron (NM_181678, intron 2 of 10)	PPP2R2B	protein-coding	0.028571	0.492974	PPP2R2B	.	4340
chr11	45867990	45872326	1201	intron (NM_021117, intron 1 of 11)	CRY2	protein-coding	0.030212	0.510491	CRY2	CRY2	4336
chr3	24533159	24537495	-251	promoter-TSS (NR_046244)	THRB-AS1	ncRNA	0.047279	0.516025	THRB-AS1	.	4336
chr20	62099643	62103966	2189	intron (NM_172106, intron 1 of 15)	KCNQ2	protein-coding	0.055748	0.676457	KCNQ2	.	4323
chr5	161273767	161278089	386	intron (NM_001127645, intron 1 of 9)	GABRA1	protein-coding	0.01851	0.424705	GABRA1	.	4322
chrX	103809719	103814039	883	intron (NM_017416, intron 1 of 10)	IL1RAPL2	protein-coding	0.041667	0.55913	IL1RAPL2	.	4320
chr3	12045032	12049351	1329	intron (NM_003178, intron 2 of 11)	SYN2	protein-coding	0.039361	0.503704	SYN2	.	4319
chr4	8158005	8162323	395	intron (NM_001130084, intron 1 of 19)	ABLIM2	protein-coding	0.051181	0.633943	ABLIM2	.	4318
chr8	40751664	40755981	1521	intron (NM_001135731, intron 1 of 5)	ZMAT4	protein-coding	0.019458	0.496758	ZMAT4	.	4317
chr11	63448036	63452349	1270	intron (NR_049751, intron 1 of 4)	RTN3	protein-coding	0.033387	0.470329	RTN3	.	4313
chr18	32621014	32625319	1552	intron (NR_046177, intron 1 of 6)	MAPRE2	protein-coding	0.021138	0.447747	MAPRE2	.	4305
chr1	20878432	20882736	1652	3' UTR (NM_207334, exon 1 of 1)	FAM43B	protein-coding	0.058318	0.622067	FAM43B	.	4304
chr2	38300481	38304785	690	intron (NM_000104, intron 1 of 2)	CYP1B1	protein-coding	0.082017	0.627178	CYP1B1	.	4304
chr1	241799833	241804129	1720	intron (NM_014322, intron 1 of 3)	OPN3	protein-coding	0.034683	0.477775	OPN3	.	4296
chr17	27329508	27333799	1428	intron (NM_001098635, intron 1 of 16)	SEZ6	protein-coding	0.042414	0.609273	SEZ6	.	4291
chr1	50574206	50578495	1756	intron (NM_001144774, intron 1 of 6)	ELAVL4	protein-coding	0.013523	0.404429	ELAVL4	.	4289
chr19	54409965	54414253	-3882	Intergenic	CACNG7	protein-coding	0.052938	0.625787	CACNG7	.	4288
chr6	123316397	123320685	1425	5' UTR (NM_001010852, exon 2 of 6)	CLVS2	protein-coding	0.028685	0.468874	CLVS2	.	4288
chr2	107500241	107504529	225	intron (NM_032528, intron 1 of 5)	ST6GAL2	protein-coding	0.051539	0.531826	ST6GAL2	.	4288
chr18	55710634	55714915	1164	intron (NM_001144967, intron 1 of 30)	NEDD4L	protein-coding	0.05723	0.550911	NEDD4L	.	4281
chr16	87899402	87903683	1558	intron (NM_003486, intron 1 of 9)	SLC7A5	protein-coding	0.053025	0.580103	SLC7A5	.	4281
chr10	97317241	97321522	1790	intron (NM_024991, intron 1 of 25)	SORBS1	protein-coding	0.036674	0.546474	SORBS1	.	4281
chr22	42736475	42740755	72856	Intergenic	LOC388906	pseudo	0.053271	0.647979	LOC388906	.	4280
chr16	28302909	28307188	1208	intron (NM_001024401, intron 1 of 3)	SBK1	protein-coding	0.047441	0.610047	SBK1	.	4279
chr17	27919729	27924005	1340	intron (NM_152345, intron 1 of 14)	ANKRD13B	protein-coding	0.047474	0.641805	ANKRD13B	.	4276
chr2	111138737	111143013	1227	non-coding (NR_046110, exon 2 of 4)	LINC01123	ncRNA	0.041862	0.517419	LINC01123	.	4276
chr5	7395142	7399417	936	intron (NM_020546, intron 1 of 24)	ADCY2	protein-coding	0.052632	0.555426	ADCY2	.	4275
chr2	42718909	42723183	191	promoter-TSS (NM_001282755)	KCNG3	protein-coding	0.075807	0.578246	KCNG3	.	4274
chr3	150477731	150481998	1399	intron (NM_005067, intron 1 of 1)	SIAH2	protein-coding	0.054839	0.534442	SIAH2	.	4267
chr19	12948665	12952930	1538	intron (NM_014975, intron 1 of 25)	MAST1	protein-coding	0.043611	0.575949	MAST1	.	4265
chr20	60637868	60642131	867	exon (NM_003185, exon 1 of 15)	TAF4	protein-coding	0.103917	0.708724	TAF4	TAF4	4263
chr1	204797328	204801590	1677	intron (NM_001005388, intron 1 of 29)	NFASC	protein-coding	0.023698	0.552662	NFASC	.	4262
chr16	2202792	2207047	187	promoter-TSS (NM_032271)	SNORD60	snoRNA	0.052174	0.596335	SNORD60	.	4255
chr14	75893605	75897856	670	intron (NM_130469, intron 1 of 3)	JDP2	protein-coding	0.048694	0.600894	JDP2	JDP2	4251
chr19	4471073	4475323	943	intron (NM_001001520, intron 1 of 16)	HDGFRP2	protein-coding	0.045882	0.633498	HDGFRP2	.	4250
chr12	10364781	10369021	1412	intron (NM_031412, intron 1 of 3)	GABARAPL1	protein-coding	0.033491	0.477953	GABARAPL1	.	4240
chr19	46995168	46999408	1881	exon (NM_020709, exon 1 of 1)	PNMAL2	protein-coding	0.064858	0.65079	PNMAL2	.	4240
chr9	95945977	95950211	882	intron (NM_001282394, intron 1 of 29)	WNK2	protein-coding	0.064478	0.656434	WNK2	.	4234
chr11	66111903	66116135	1142	exon (NM_006876, exon 1 of 2)	B3GNT1	protein-coding	0.061673	0.592488	B3GNT1	.	4232
chr14	105939778	105944001	-307	promoter-TSS (NR_073084)	CRIP2	protein-coding	0.063225	0.693892	CRIP2	.	4223
chr11	46410698	46414921	-4702	Intergenic	CHRM4	protein-coding	0.088326	0.689394	CHRM4	.	4223
chr15	54270194	54274417	-32796	Intergenic	UNC13C	protein-coding	0.013261	0.376657	UNC13C	.	4223
chr3	197475037	197479233	-126	promoter-TSS (NM_001145642)	FYTTD1	protein-coding	0.056482	0.530855	FYTTD1	.	4196
chr1	110752197	110756389	957	exon (NM_001039574, exon 1 of 4)	KCNC4	protein-coding	0.075143	0.652039	KCNC4	.	4192
chr2	210443486	210447678	1179	intron (NM_002374, intron 2 of 14)	MAP2	protein-coding	0.008588	0.345099	MAP2	.	4192
chr1	77332822	77337014	1732	intron (NM_030965, intron 2 of 4)	ST6GALNAC5	protein-coding	0.036975	0.487718	ST6GALNAC5	.	4192
chr7	113724495	113728683	224	non-coding (NR_033766, exon 1 of 20)	FOXP2	protein-coding	0.06829	0.594175	FOXP2	FOXP2	4188
chr22	38200488	38204665	-1336	3' UTR (NM_005318, exon 1 of 1)	GCAT	protein-coding	0.054345	0.585926	GCAT	.	4177
chr2	25139623	25143795	346	exon (NM_004036, exon 1 of 21)	ADCY3	protein-coding	0.063758	0.648454	ADCY3	.	4172
chr19	42495134	42499291	407	intron (NM_001256214, intron 1 of 22)	ATP1A3	protein-coding	0.035603	0.638769	ATP1A3	.	4157
chr17	32481096	32485250	652	exon (NM_001094, exon 1 of 10)	ASIC2	protein-coding	0.027443	0.555716	ASIC2	.	4154
chr15	29130363	29134517	-38619	Intergenic	GOLGA6L7P	pseudo	0.05922	0.637545	GOLGA6L7P	.	4154
chr7	116660024	116664166	1830	intron (NM_018412, intron 1 of 14)	MIR6132	ncRNA	0.008933	0.390056	MIR6132	.	4142
chr11	113929396	113933529	174	intron (NM_001018011, intron 1 of 6)	ZBTB16	protein-coding	0.068957	0.626028	ZBTB16	ZBTB16	4133
chr1	241517717	241521850	747	intron (NM_002924, intron 1 of 17)	RGS7	protein-coding	0.041132	0.502903	RGS7	.	4133
chr10	123922022	123926154	983	intron (NM_206860, intron 1 of 15)	TACC2	protein-coding	0.04211	0.560126	TACC2	.	4132
chr17	36507288	36511413	1343	intron (NM_014598, intron 1 of 9)	SOCS7	protein-coding	0.048242	0.552836	SOCS7	.	4125
chr10	102789259	102793381	324	promoter-TSS (NM_024895)	SFXN3	protein-coding	0.03639	0.61072	SFXN3	.	4122
chr19	45594211	45598332	-160	promoter-TSS (NM_019121)	PPP1R37	protein-coding	0.05751	0.560408	PPP1R37	.	4121
chr2	239194289	239198397	864	intron (NM_022817, intron 1 of 22)	PER2	protein-coding	0.052093	0.576539	PER2	PER2	4108
chr17	29717796	29721903	1207	intron (NM_032932, intron 1 of 14)	RAB11FIP4	protein-coding	0.053567	0.612463	RAB11FIP4	.	4107
chr9	137966898	137971004	1848	intron (NM_006334, intron 1 of 3)	OLFM1	protein-coding	0.037506	0.59289	OLFM1	.	4106
chr14	103985760	103989861	1386	intron (NM_001823, intron 4 of 7)	CKB	protein-coding	0.092173	0.70234	CKB	.	4101
chr15	85174025	85178120	1381	intron (NR_003654, intron 1 of 3)	SCAND2P	pseudo	0.050305	0.536865	SCAND2P	.	4095
chr20	34203574	34207666	1811	intron (NM_003116, intron 3 of 11)	SPAG4	protein-coding	0.055718	0.631077	SPAG4	.	4092
chr8	38852619	38856709	159	promoter-TSS (NM_001024380)	ADAM9	protein-coding	0.049633	0.502078	ADAM9	.	4090
chr21	33244325	33248409	739	intron (NM_014586, intron 1 of 10)	HUNK	protein-coding	0.065377	0.628641	HUNK	.	4084
chr2	31456362	31460437	1519	intron (NM_014600, intron 1 of 5)	EHD3	protein-coding	0.026994	0.513003	EHD3	.	4075
chr8	94928376	94932451	1134	intron (NM_001161780, intron 2 of 2)	PDP1	protein-coding	0.050552	0.52895	PDP1	.	4075
chr5	174868318	174872391	809	5' UTR (NM_000794, exon 2 of 2)	DRD1	protein-coding	0.04714	0.565292	DRD1	.	4073
chr13	27331304	27335372	1584	exon (NM_005288, exon 2 of 2)	GPR12	protein-coding	0.045723	0.509953	GPR12	.	4068
chr1	38509889	38513955	528	exon (NM_002699, exon 1 of 1)	POU3F1	protein-coding	0.106985	0.688222	POU3F1	POU3F1	4066
chr21	40176758	40180812	1030	intron (NM_001256295, intron 2 of 10)	ETS2	protein-coding	0.047114	0.539581	ETS2	ETS2	4054
chr17	75315316	75319367	1744	intron (NM_006640, intron 1 of 10)	SEPTIN 9	protein-coding	0.040978	0.599704	SEPTIN 9	.	4051
chr22	38053839	38057890	1127	intron (NM_020315, intron 1 of 1)	PDXP	protein-coding	0.049617	0.581688	PDXP	.	4051
chr3	196907121	196911166	1859	intron (NM_001098424, intron 5 of 25)	DLG1	protein-coding	0.0089	0.344538	DLG1	.	4045
chr15	41785332	41789376	1298	intron (NM_002220, intron 1 of 6)	ITPKA	protein-coding	0.075915	0.673671	ITPKA	.	4044
chr16	28269611	28273654	-32208	Intergenic	SBK1	protein-coding	0.022508	0.59545	SBK1	.	4043
chr3	49590708	49594748	806	promoter-TSS (NR_038866)	BSN	protein-coding	0.040594	0.549616	BSN	.	4040
chr7	96629591	96633630	-3680	intron (NR_015448, intron 1 of 2)	DLX6	protein-coding	0.028968	0.499505	DLX6	DLX6	4039
chr1	163038366	163042402	-1311	intron (NM_001113381, intron 1 of 3)	RGS4	protein-coding	0.009415	0.399059	RGS4	.	4036
chr9	135036298	135040327	978	intron (NM_032536, intron 1 of 7)	NTNG2	protein-coding	0.076694	0.649876	NTNG2	.	4029
chr5	166405263	166409287	-53900	Intergenic	LOC102557615	ncRNA	0.025348	0.445714	LOC102557615	.	4024
chr1	933718	937734	-174	promoter-TSS (NM_021170)	HES4	protein-coding	0.105827	0.718696	HES4	HES4	4016
chr15	83237239	83241255	1326	intron (NM_030594, intron 3 of 11)	CPEB1	protein-coding	0.011454	0.500373	CPEB1	.	4016
chr12	5017883	5021895	816	intron (NM_000217, intron 1 of 1)	KCNA1	protein-coding	0.064307	0.605781	KCNA1	.	4012
chr16	30932930	30936935	-342	promoter-TSS (NR_024348)	FBXL19-AS1	ncRNA	0.052684	0.626061	FBXL19-AS1	.	4005
chr14	74177545	74181550	1581	exon (NM_006029, exon 1 of 1)	PNMA1	protein-coding	0.048439	0.525711	PNMA1	.	4005
chr11	57413879	57417880	1538	intron (NM_145008, intron 1 of 4)	YPEL4	protein-coding	0.022494	0.562969	YPEL4	.	4001
chr2	2332120	2336118	926	intron (NM_015025, intron 1 of 24)	MYT1L	protein-coding	0.009005	0.363591	MYT1L	MYT1L	3998
chr1	21992568	21996566	1289	intron (NM_001145657, intron 1 of 26)	RAP1GAP	protein-coding	0.04002	0.637409	RAP1GAP	.	3998
chr3	25469104	25473100	1268	intron (NM_000965, intron 1 of 7)	RARB	protein-coding	0.017017	0.416562	RARB	RARB	3996
chr12	27090155	27094149	847	promoter-TSS (NM_018164)	FGFR1OP2	protein-coding	0.032799	0.44781	FGFR1OP2	.	3994
chr12	42981080	42985070	497	intron (NM_153026, intron 1 of 7)	PRICKLE1	protein-coding	0.049373	0.531195	PRICKLE1	.	3990
chr7	142551662	142555648	879	intron (NM_001280794, intron 1 of 18)	EPHB6	protein-coding	0.040893	0.605468	EPHB6	.	3986

## Sheet: Supplemental Table 5
Dincer et al. Deciphering H3K4me3 Broad Domains Associated With Gene Regulatory Networks and Conserved Epigenomic Landscapes in the Human Brain
Supplemental Table 5 : Coordinates of broadest (top 5%) NeuN - (non-neuronal) peaks
Chr	Start	End	Distance to TSS	Annotation	Gene Name	Gene Type	CpG%	GC%
chr6	128839320	128842516	901	intron (NM_001135648, intron 1 of 30)	PTPRK	protein-coding	0.060388	0.551454
chr11	105946754	105950006	85	promoter-TSS (NM_198439)	KBTBD3	protein-coding	0.03567	0.466339
chr2	6072561	6075881	1402	intron (NR_026832, intron 1 of 1)	LINC01105	ncRNA	0.014458	0.495333
chr13	41633491	41636913	-495	promoter-TSS (NM_007187)	WBP4	protein-coding	0.059322	0.537248
chr18	32556210	32559660	-273	promoter-TSS (NM_001143827)	MAPRE2	protein-coding	0.045217	0.534628
chr7	20369028	20372430	4	promoter-TSS (NM_002214)	ITGB8	protein-coding	0.05438	0.563033
chr3	151985691	151988923	108	non-coding (NR_027037, exon 1 of 2)	MBNL1-AS1	ncRNA	0.042698	0.487782
chr1	204460606	204464678	-3168	Intergenic	PIK3C2B	protein-coding	0.028978	0.540142
chr7	79080400	79084814	283	promoter-TSS (NR_038343)	MAGI2	protein-coding	0.041686	0.53205
chr7	32107825	32112260	424	5' UTR (NM_001191057, exon 1 of 18)	PDE1C	protein-coding	0.02841	0.479711
chr4	83716338	83721017	1333	intron (NM_001037582, intron 1 of 4)	SCD5	protein-coding	0.04253	0.568376
chr17	41321049	41324280	153	promoter-TSS (NM_005899)	NBR1	protein-coding	0.041164	0.528156
chr7	111842903	111847513	1254	intron (NM_014705, intron 1 of 51)	DOCK4	protein-coding	0.039046	0.503362
chr6	26204032	26207454	870	TTS (NM_003545)	HIST1H4E	protein-coding	0.033606	0.449898
chr11	125363558	125366653	1101	intron (NM_005103, intron 1 of 9)	FEZ1	protein-coding	0.050727	0.55491
chr14	102604837	102608361	410	promoter-TSS (NM_001017963)	WDR20	protein-coding	0.041146	0.499291
chr1	57042213	57045649	1326	intron (NM_003713, intron 1 of 5)	PPAP2B	protein-coding	0.041036	0.524003
chr11	61731574	61736327	1182	intron (NM_002032, intron 1 of 3)	FTH1	protein-coding	0.042079	0.526714
chr9	115912941	115917621	2043	intron (NM_001860, intron 1 of 3)	SLC31A2	protein-coding	0.027564	0.517624
chr3	186500326	186503528	566	promoter-TSS (NR_002587)	EIF4A2	protein-coding	0.04747	0.486419
chr20	44034134	44039990	433	exon (NM_001048225, exon 1 of 3)	DBNDD2	protein-coding	0.037056	0.54533
chr8	17779196	17782490	477	intron (NM_006197, intron 1 of 38)	PCM1	protein-coding	0.047359	0.501062
chr9	135993287	135997024	1482	intron (NM_001042368, intron 1 of 17)	RALGDS	protein-coding	0.046294	0.630284
chr12	72055299	72058886	-585	promoter-TSS (NM_031435)	THAP2	protein-coding	0.042375	0.481884
chr6	134635261	134640046	1543	intron (NM_001143676, intron 1 of 13)	SGK1	protein-coding	0.01233	0.40911
chr3	23957165	23960329	94	promoter-TSS (NM_020345)	RPL15	protein-coding	0.047408	0.514692
chr7	91874224	91877708	418	promoter-TSS (NM_004912)	ANKIB1	protein-coding	0.035591	0.501004
chr1	243416359	243420206	426	intron (NM_001042405, intron 1 of 18)	CEP170	protein-coding	0.04523	0.509875
chr14	53415759	53418920	476	intron (NM_006832, intron 1 of 14)	FERMT2	protein-coding	0.059158	0.543011
chr6	53658325	53661725	247	5' UTR (NM_018214, exon 1 of 14)	LRRC1	protein-coding	0.058529	0.573949
chr17	58676576	58680383	935	intron (NM_003620, intron 1 of 5)	PPM1D	protein-coding	0.052009	0.500263
chr5	33439460	33442750	223	non-coding (NR_047678, exon 1 of 18)	TARS	protein-coding	0.034043	0.47402
chr6	30851692	30854927	552	intron (NM_001202523, intron 1 of 16).4	DDR1	protein-coding	0.042349	0.628554
chr1	65719656	65725771	-7664	Intergenic	DNAJC6	protein-coding	0.026165	0.458633
chr4	154125166	154130777	2373	intron (NM_015271, intron 1 of 11)	TRIM2	protein-coding	0.014614	0.461155
chr11	82780340	82784171	249	promoter-TSS (NR_038903)	RAB30	protein-coding	0.023754	0.483038
chr4	168152030	168156243	1441	intron (NM_001204352, intron 2 of 11)	SPOCK3	protein-coding	0.025872	0.428809
chr8	134306512	134310571	1006	intron (NM_001258433, intron 1 of 14)	NDRG1	protein-coding	0.049027	0.587685
chr1	63249058	63253410	1457	intron (NM_032852, intron 1 of 10)	ATG4C	protein-coding	0.018153	0.389846
chr17	15162394	15167211	-641	promoter-TSS (NM_153322)	PMP22	protein-coding	0.044218	0.548983
chr3	79064365	79069101	1876	intron (NM_002941, intron 3 of 30)	ROBO1	protein-coding	0.029139	0.462951
chr18	13610567	13617076	2058	intron (NM_001003674, intron 1 of 3)	LDLRAD4	protein-coding	0.021355	0.506452
chr5	130967922	130971917	1010	intron (NM_001164390, intron 1 of 17)	RAPGEF6	protein-coding	0.032791	0.453203
chr7	106807828	106811312	110	5' UTR (NM_012257, exon 1 of 11)	HBP1	protein-coding	0.04248	0.507317
chr14	32544424	32548592	13	promoter-TSS (NM_001173)	ARHGAP5	protein-coding	0.056862	0.518829
chr1	184002099	184007400	2114	intron (NM_015101, intron 1 of 11)	COLGALT2	protein-coding	0.032258	0.483402
chr6	111134056	111137711	59	promoter-TSS (NM_001287215)	AMD1	protein-coding	0.053625	0.518053
chr9	128000850	128004621	931	intron (NM_005347, intron 2 of 7)	HSPA5	protein-coding	0.038186	0.493107
chr2	153191294	153194678	1235	intron (NM_052905, intron 1 of 25)	FMNL2	protein-coding	0.05526	0.567208
chr1	155530299	155533810	270	non-coding (NR_027023, exon 1 of 1)	ASH1L	protein-coding	0.050983	0.540433
chr11	94800018	94803184	1560	3' UTR (NM_032102, exon 1 of 1)	SRSF8	protein-coding	0.043904	0.471108
chr21	28213929	28219635	946	exon (NM_006988, exon 1 of 9)	ADAMTS1	protein-coding	0.049597	0.540214
chr4	145566250	145570205	-1056	intron (NM_022475, intron 1 of 12)	HHIP-AS1	ncRNA	0.040708	0.5182
chr4	99180799	99184094	-81	promoter-TSS (NM_021159)	RAP1GDS1	protein-coding	0.061002	0.566748
chr8	77592786	77597710	262	intron (NM_024721, intron 1 of 10)	ZFHX4-AS1	ncRNA	0.034728	0.474518
chr1	51433131	51437179	-487	promoter-TSS (NM_078626)	CDKN2C	protein-coding	0.051877	0.519881
chr12	110315184	110318790	1306	intron (NM_016433, intron 1 of 4)	GLTP	protein-coding	0.03716	0.558636
chr16	19535236	19538659	1768	intron (NM_001199022, intron 1 of 14)	CCP110	protein-coding	0.021034	0.428154
chr9	103789688	103793038	332	5' UTR (NM_207299, exon 1 of 8)	LPPR1	protein-coding	0.047164	0.55476
chr12	89917200	89920394	-214	promoter-TSS (NM_003774)	GALNT4	protein-coding	0.051346	0.563067
chr3	113463713	113466794	-133	promoter-TSS (NM_025146)	NAA50	protein-coding	0.051282	0.540558
chr19	35781355	35786951	1164	intron (NM_002361, intron 1 of 10)	MAG	protein-coding	0.025733	0.576916
chr18	59000389	59005030	-155066	Intergenic	CDH20	protein-coding	0.034044	0.495476
chr8	125738296	125741494	853	intron (NM_001282971, intron 1 of 14)	MTSS1	protein-coding	0.066604	0.598625
chr1	150206083	150209247	-639	promoter-TSS (NM_001136479)	ANP32E	protein-coding	0.052149	0.515324
chr16	57314525	57319029	1807	intron (NM_015993, intron 1 of 3)	PLLP	protein-coding	0.039298	0.572031
chr7	78397627	78400774	-239104	intron (NM_012301, intron 2 of 21)	MAGI2-AS2	ncRNA	0.013664	0.426938
chr9	124029331	124033430	1000	intron (NM_001127662, intron 1 of 16)	GSN	protein-coding	0.027568	0.541707
chr2	64067300	64070524	-102	promoter-TSS (NM_006759)	UGP2	protein-coding	0.045596	0.523411
chr3	98308603	98313089	1609	intron (NM_000097, intron 1 of 6)	CPOX	protein-coding	0.029648	0.468464
chr3	69431874	69435972	1507	intron (NM_015123, intron 1 of 22)	FRMD4B	protein-coding	0.021718	0.451574
chr12	56509293	56512946	745	promoter-TSS (NM_032786)	RPL41	protein-coding	0.042431	0.505747
chr21	38443887	38447085	-28	promoter-TSS (NM_153682)	PIGP	protein-coding	0.068168	0.589247
chr7	86272732	86277767	2019	intron (NM_000840, intron 1 of 5)	GRM3	protein-coding	0.018669	0.432288
chr6	126067642	126072777	-523	promoter-TSS (NM_012259)	HEY2	protein-coding	0.057449	0.518302
chr5	126625837	126629713	1319	intron (NM_001256545, intron 1 of 24)	MEGF10	protein-coding	0.023994	0.451896
chrX	153029648	153033394	1870	intron (NM_005393, intron 2 of 35)	PLXNB3	protein-coding	0.039776	0.667734
chr2	242253856	242257731	517	promoter-TSS (NM_005336)	41884	protein-coding	0.051871	0.543344
chr3	101442776	101446419	1103	intron (NM_024548, intron 1 of 10)	CEP97	protein-coding	0.026077	0.420692
chr7	139043460	139048181	1228	intron (NM_016019, intron 1 of 9)	LUC7L2	protein-coding	0.042999	0.489623
chr2	225904206	225908199	1128	intron (NM_014689, intron 1 of 55)	DOCK10	protein-coding	0.044828	0.534301
chr17	27618461	27621920	976	intron (NM_020772, intron 1 of 3)	NUFIP2	protein-coding	0.050882	0.546821
chr5	178051443	178054521	1072	intron (NM_020666, intron 1 of 12)	CLK4	protein-coding	0.045809	0.506333
chr5	131130353	131133493	833	intron (NM_001008738, intron 1 of 16)	FNIP1	protein-coding	0.048408	0.510029
chr11	112831803	112835180	1522	intron (NM_001076682, intron 2 of 19)	NCAM1	protein-coding	0.069292	0.586738
chr19	49467076	49470346	145	5' UTR (NM_000146, exon 1 of 4)	FTL	protein-coding	0.040061	0.572608
chr3	170136044	170144211	-764	promoter-TSS (NR_106886)	MIR6828	ncRNA	0.028652	0.507468
chr12	104322187	104325568	112	promoter-TSS (NM_003299)	GNN	pseudo	0.047619	0.520993
chr4	42656016	42660239	995	intron (NM_006095, intron 1 of 36)	ATP8A1	protein-coding	0.037651	0.514441
chr6	109701315	109704629	790	intron (NM_001142401, intron 1 of 4)	CD164	protein-coding	0.051298	0.503167
chr15	45667833	45672000	-982	promoter-TSS (NR_033252)	GATM-AS1	ncRNA	0.038637	0.504798
chr9	104031768	104034987	86060	intron (NM_017753, intron 3 of 7)	LPPR1	protein-coding	0.007766	0.393168
chr3	159480790	159485629	-74441	intron (NM_001197113, intron 5 of 10)	SCHIP1	protein-coding	0.047737	0.555992
chr5	39073072	39077966	-1009	Intergenic	RICTOR	protein-coding	0.03964	0.454341
chr17	41982999	41987653	-16	promoter-TSS (NM_001278373)	MPP2	protein-coding	0.033734	0.555532
chr5	133558969	133563221	-353	promoter-TSS (NR_037434)	MIR3661	ncRNA	0.045155	0.497531
chr17	56602602	56610895	80	promoter-TSS (NR_037155)	|SEP4|	protein-coding	0.017846	0.567157
chr6	138482153	138485491	769	intron (NM_020340, intron 1 of 33)	KIAA1244	protein-coding	0.049131	0.539982
chr3	20080617	20083965	767	intron (NM_003884, intron 1 of 17)	KAT2B	protein-coding	0.055257	0.569722
chr10	22999073	23004206	1864	intron (NM_005028, intron 1 of 9)	PIP4K2A	protein-coding	0.04812	0.509739
chr3	107148267	107151817	265	intron (NR_110039, intron 1 of 2)	RP11-115H18.1	ncRNA	0.052676	0.541256
chr12	99284357	99289430	1781	intron (NM_152788, intron 17 of 25)	ANKS1B	protein-coding	0.041199	0.463934
chr13	46625407	46628486	-37	promoter-TSS (NR_046226)	CPB2-AS1	ncRNA	0.031504	0.412013
chr11	131240244	131244242	1872	intron (NM_001048209, intron 1 of 7)	NTM	protein-coding	0.022261	0.506627
chr4	44448124	44451592	966	exon (NM_198353, exon 1 of 2)	KCTD8	protein-coding	0.067474	0.589219
chr19	39387086	39391197	-1199	intron (NM_012237, intron 1 of 15)	NFKBIB	protein-coding	0.032595	0.546449
chr15	42564586	42568548	201	promoter-TSS (NM_015497)	GANC	protein-coding	0.027511	0.458239
chr6	79785460	79789023	770	intron (NM_017934, intron 3 of 39)	PHIP	protein-coding	0.065675	0.521324
chr4	115518764	115525396	2469	intron (NM_001128174, intron 1 of 5)	UGT8	protein-coding	0.028197	0.448213
chr13	51795877	51799923	1430	intron (NM_001242312, intron 1 of 3)	FAM124A	protein-coding	0.044241	0.527551
chr2	230784708	230787956	393	promoter-TSS (NM_174899)	TRIP12	protein-coding	0.061576	0.573407
chr4	87514867	87518526	1228	intron (NM_080685, intron 1 of 47)	PTPN13	protein-coding	0.034709	0.47623
chr3	147109765	147113468	-1399	intron (NM_001243256, intron 2 of 3)	ZIC4	protein-coding	0.045639	0.539687
chr6	16128849	16132459	1337	intron (NM_013262, intron 1 of 6)	MYLIP	protein-coding	0.042659	0.502077
chr8	120885660	120889227	1548	intron (NM_001283012, intron 1 of 6)	DEPTOR	protein-coding	0.030838	0.505045
chr19	47161983	47165292	16	promoter-TSS (NR_040042)	DACT3-AS1	ncRNA	0.045935	0.610876
chr1	45984971	45988084	1083	intron (NM_001202431, intron 1 of 5)	PRDX1	protein-coding	0.042403	0.529865
chr5	137087594	137090994	745	exon (NM_006805, exon 1 of 1)	HNRNPA0	protein-coding	0.067353	0.561011
chr21	43638971	43642561	758	intron (NM_207174, intron 1 of 14)	ABCG1	protein-coding	0.048189	0.557783
chr2	158176670	158184370	1896	intron (NM_001009959, intron 3 of 3)	ERMN	protein-coding	0.005844	0.378522
chr15	85290436	85293514	157	intron (NM_014630, intron 1 of 10)	ZNF592	protein-coding	0.067251	0.624229
chr10	128354574	128359849	-147201	Intergenic	C10orf90	protein-coding	0.010995	0.435557
chr1	116518552	116522553	1433	intron (NM_018420, intron 1 of 11)	SLC22A15	protein-coding	0.032742	0.488006
chr11	102320470	102324449	1316	intron (NM_052932, intron 1 of 4)	TMEM123	protein-coding	0.041216	0.488693
chr1	230998952	231004795	2429	intron (NM_032800, intron 1 of 3)	C1orf198	protein-coding	0.030293	0.510096
chr2	3380604	3384869	-710	promoter-TSS (NM_016030)	TRAPPC12	protein-coding	0.042907	0.524613
chr11	124803106	124806762	1374	intron (NM_152722, intron 1 of 6)	HEPACAM	protein-coding	0.011214	0.462401
chr12	106695335	106699647	922	intron (NM_001286262, intron 1 of 6)	TCP11L2	protein-coding	0.038729	0.529794
chr21	34442521	34445897	1759	3' UTR (NM_138983, exon 1 of 1)	OLIG1	protein-coding	0.0625	0.563814
chr1	198125295	198128625	852	intron (NM_133494, intron 1 of 9)	NEK7	protein-coding	0.057057	0.550285
chr1	205011222	205019503	3022	intron (NM_005076, intron 1 of 22)	CNTN2	protein-coding	0.018476	0.555301
chr3	133464638	133469769	2226	intron (NM_001063, intron 1 of 16)	TF	protein-coding	0.020074	0.523578
chr14	96827944	96831016	198	promoter-TSS (NM_001271906)	ATG2B	protein-coding	0.05599	0.561666
chr18	18688824	18692416	1192	intron (NM_005406, intron 1 of 32)	ROCK1	protein-coding	0.044265	0.4801
chr3	134089858	134094177	1410	intron (NM_001278683, intron 1 of 9)	AMOTL2	protein-coding	0.044223	0.591435
chr6	158402248	158405348	910	intron (NM_003898, intron 1 of 26)	SYNJ2	protein-coding	0.054839	0.539181
chr1	205196549	205201823	1127	intron (NM_001242925, intron 1 of 4)	TMCC2	protein-coding	0.03413	0.532891
chr3	16215880	16220266	1889	intron (NM_054110, intron 1 of 9)	GALNT15	protein-coding	0.015732	0.497151
chr4	17510803	17514295	1308	intron (NM_000320, intron 1 of 6)	QDPR	protein-coding	0.035223	0.508445
chr3	181412795	181423736	-11447	intron (NR_075092, intron 6 of 6)	SOX2	protein-coding	0.027237	0.462804
chr5	74805683	74808923	151	promoter-TSS (NM_016218)	COL4A3BP	protein-coding	0.048765	0.514656
chr17	2496169	2499386	854	intron (NM_000430, intron 1 of 10)	PAFAH1B1	protein-coding	0.05875	0.564015
chr12	57912994	57917564	-979	promoter-TSS (NM_004083)	DDIT3	protein-coding	0.047484	0.591118
chr11	85775561	85780762	1978	intron (NM_001206947, intron 1 of 18)	PICALM	protein-coding	0.02961	0.462514
chr7	137025121	137028846	1563	intron (NM_002825, intron 1 of 4)	PTN	protein-coding	0.012081	0.409554
chr4	56261484	56266317	1820	intron (NM_018475, intron 1 of 5)	TMEM165	protein-coding	0.035382	0.480968
chr17	57407101	57412018	506	intron (NM_001005404, intron 1 of 4)	YPEL2	protein-coding	0.042709	0.54575
chr4	165302038	165305687	545	intron (NM_001166373, intron 1 of 7)	MARCH-I	protein-coding	0.030145	0.453425
chr11	72850618	72854331	669	intron (NM_014824, intron 1 of 19)	FCHSD2	protein-coding	0.063291	0.568121
chr9	36036459	36039643	1141	intron (NM_021111, intron 1 of 20)	RECK	protein-coding	0.038003	0.49168
chr9	80911232	80914787	1018	intron (NM_058179, intron 1 of 8)	PSAT1	protein-coding	0.041913	0.51378
chr20	34328330	34331420	383	non-coding (NR_040724, exon 1 of 18)	RBM39	protein-coding	0.04466	0.491427
chr18	21163237	21167331	1297	intron (NM_000271, intron 1 of 24)	NPC1	protein-coding	0.036395	0.508669
chr1	51700602	51704231	471	5' UTR (NM_014372, exon 1 of 3)	RNF11	protein-coding	0.038027	0.512672
chr16	74805735	74809283	1220	intron (NM_024306, intron 1 of 6)	FA2H	protein-coding	0.037768	0.540997
chr4	77132281	77135830	997	intron (NM_005506, intron 1 of 11)	SCARB2	protein-coding	0.037757	0.518873
chr1	201435091	201438898	1305	intron (NR_073080, intron 1 of 2)	PHLDA3	protein-coding	0.043341	0.610032
chr4	36242901	36246677	1190	intron (NM_015230, intron 1 of 32)	ARAP2	protein-coding	0.035487	0.442944
chr6	88409324	88412647	1000	intron (NM_018064, intron 1 of 4)	AKIRIN2	protein-coding	0.047547	0.48917
chr17	49121335	49124687	1318	intron (NM_001130527, intron 4 of 29)	SPAG9	protein-coding	0.00895	0.357888
chr7	123670722	123674133	1096	exon (NM_001136002, exon 1 of 1)	TMEM229A	protein-coding	0.060979	0.555393
chr6	136843797	136848402	1252	intron (NM_001198617, intron 1 of 15)	MAP7	protein-coding	0.009772	0.431828
chr3	11681702	11685647	1777	intron (NM_014667, intron 2 of 5)	VGLL4	protein-coding	0.031179	0.467309
chr1	44870592	44876732	2702	intron (NM_018150, intron 1 of 14)	RNF220	protein-coding	0.053746	0.540791
chr17	33412167	33416939	1795	intron (NR_037713, intron 1 of 6)	RFFL	protein-coding	0.033529	0.492981
chr1	205473276	205477582	1745	intron (NM_002596, intron 1 of 15)	CDK18	protein-coding	0.0281	0.578361
chr12	101188044	101191645	1470	intron (NM_001286615, intron 1 of 27)	ANO4	protein-coding	0.011108	0.419489
chr3	19187886	19192319	85	promoter-TSS (NM_144633)	KCNH8	protein-coding	0.036995	0.5
chr14	51133187	51136308	324	5' UTR (NM_021818, exon 1 of 5)	SAV1	protein-coding	0.047741	0.475336
chr8	91654959	91658959	1174	intron (NM_001008495, intron 1 of 2)	TMEM64	protein-coding	0.0455	0.509123
chr5	55287881	55292187	787	promoter-TSS (NR_102755)	IL6ST	protein-coding	0.0353	0.449036
chr15	84115420	84118926	1082	intron (NR_026799, intron 1 of 8)	SH3GL3	protein-coding	0.041072	0.539492
chr14	77563370	77566441	327	intron (NM_033426, intron 1 of 3)	CIPC	protein-coding	0.044611	0.539714
chr2	95690003	95693855	529	intron (NM_022440, intron 1 of 1)	MAL	protein-coding	0.05244	0.582144
chr20	19955142	19958780	-40973	intron (NM_001242581, intron 8 of 11)	NAA20	protein-coding	0.025838	0.502611
chr19	48281088	48285204	1304	intron (NM_003009, intron 1 of 5)	SEPW1	protein-coding	0.039602	0.585378
chr15	71143918	71147113	-63	promoter-TSS (NM_001284357)	LRRC49	protein-coding	0.048513	0.588861
chr1	160036079	160040928	1548	intron (NM_002241, intron 1 of 1)	KCNJ10	protein-coding	0.020829	0.551134
chr2	142885898	142889547	1548	intron (NM_018557, intron 1 of 90)	LRP1B	protein-coding	0.030419	0.45726
chr14	34416008	34420662	1949	intron (NM_022073, intron 1 of 4)	EGLN3	protein-coding	0.030941	0.465521
chr17	40118043	40127535	4030	intron (NM_033133, intron 2 of 3)	CNP	protein-coding	0.031079	0.556621
chr16	5007681	5011007	1026	exon (NM_014692, exon 2 of 16)	SEC14L5	protein-coding	0.03187	0.556658
chr12	48166112	48170161	1169	intron (NM_017842, intron 1 of 2)	SLC48A1	protein-coding	0.041986	0.570123
chr17	31254117	31257284	772	intron (NM_001033504, intron 1 of 6)	TMEM98	protein-coding	0.04389	0.561237
chr6	52226344	52230354	1423	intron (NM_133367, intron 1 of 1)	PAQR8	protein-coding	0.040648	0.509848
chr18	74717623	74729810	5339	intron (NM_002385, intron 1 of 5)	MBP	protein-coding	0.021006	0.49918
chr1	10269815	10272882	584	intron (NM_183416, intron 1 of 20)	KIF1B	protein-coding	0.066188	0.593546
chr5	151149914	151153394	178	promoter-TSS (NM_001278082)	G3BP1	protein-coding	0.066667	0.569664
chr5	79702808	79705998	571	intron (NM_001284237, intron 1 of 3)	ZFYVE16	protein-coding	0.039498	0.47822
chr5	179494133	179499360	2372	intron (NM_001280801, intron 1 of 7)	RNF130	protein-coding	0.039602	0.475134
chr11	84024176	84028774	1907	intron (NM_001142699, intron 7 of 27)	DLG2	protein-coding	0.006525	0.371385
chr16	77463151	77466540	4166	intron (NM_199355, intron 3 of 22)	ADAMTS18	protein-coding	0.010623	0.39823
chr19	14626683	14629874	923	intron (NM_006145, intron 1 of 2)	DNAJB1	protein-coding	0.067377	0.611842
chr15	57209687	57213366	693	promoter-TSS (NR_015419)	TCF12	protein-coding	0.067953	0.566848
chr4	93224793	93229456	1574	intron (NM_001286838, intron 1 of 14)	GRID2	protein-coding	0.035385	0.463122
chr2	120123236	120126822	200	promoter-TSS (NM_001017927)	DBI	protein-coding	0.03681	0.558127
chr2	55642271	55648234	1805	intron (NM_001254943, intron 2 of 33)	CCDC88A	protein-coding	0.022137	0.40057
chr14	65006096	65012339	2031	exon (NM_021979, exon 1 of 1)	HSPA2	protein-coding	0.046933	0.487988
chr1	149978540	149983315	1759	intron (NM_020205, intron 1 of 11)	OTUD7B	protein-coding	0.024503	0.439489
chr6	39759198	39763254	453	intron (NM_015345, intron 1 of 24)	DAAM2	protein-coding	0.026381	0.506532
chr20	58514112	58517272	248	promoter-TSS (NM_006242)	FAM217B	protein-coding	0.062342	0.55299
chr1	183773673	183777379	-153078	exon (NM_015149, exon 3 of 19)	APOBEC4	protein-coding	0.022126	0.452927
chr14	75640842	75643943	957	intron (NM_006827, intron 1 of 4)	TMED10	protein-coding	0.033215	0.468407
chr5	52094733	52097806	12133	exon (NM_015946, exon 2 of 3)	ITGA1	protein-coding	0.033518	0.506181
chr6	37785730	37788822	-31	promoter-TSS (NM_021943)	ZFAND3	protein-coding	0.056921	0.57808
chr6	136609072	136612305	301	intron (NM_001077440, intron 1 of 11)	BCLAF1	protein-coding	0.052273	0.502474
chr2	170217197	170221565	-259	promoter-TSS (NM_004525)	LRP2	protein-coding	0.054945	0.578164
chr11	11862786	11866784	1815	intron (NM_017944, intron 1 of 26)	USP47	protein-coding	0.030515	0.460615
chr16	81037972	81041846	-194	promoter-TSS (NM_001270474)	CENPN	protein-coding	0.051884	0.526968
chr1	201708185	201711901	1080	intron (NM_001167738, intron 1 of 26)	NAV1	protein-coding	0.028525	0.566586
chr2	127859151	127866191	2232	intron (NM_139351, intron 1 of 12)	BIN1	protein-coding	0.036932	0.602187
chr8	120681313	120687190	-33145	Intergenic	ENPP2	protein-coding	0.017526	0.456278
chr10	91099259	91103059	8920	TTS (NM_001549)	IFIT3	protein-coding	0.007368	0.421731
chr1	90285935	90289866	420	intron (NM_018103, intron 1 of 2)	LRRC8D	protein-coding	0.047316	0.532299
chr15	73343655	73347530	767	intron (NM_002499, intron 1 of 28)	NEO1	protein-coding	0.060387	0.548246
chr6	125282772	125286057	-241	promoter-TSS (NR_026876)	STL	ncRNA	0.056925	0.569081
chr3	106958279	106961696	448	promoter-TSS (NR_028303)	LINC00883	ncRNA	0.026046	0.423347
chr8	90769287	90772372	854	intron (NM_003821, intron 1 of 10)	RIPK2	protein-coding	0.037601	0.498704
chr4	74122866	74126075	32	promoter-TSS (NM_032217)	ANKRD17	protein-coding	0.050171	0.531153
chr3	183164990	183168099	1105	intron (NR_038301, intron 1 of 3)	LINC00888	ncRNA	0.02348	0.426367
chr10	64563395	64566944	653	exon (NM_032804, exon 1 of 1)	ADO	protein-coding	0.050719	0.541972
chr12	27675932	27679154	498	intron (NM_003622, intron 1 of 29)	PPFIBP1	protein-coding	0.023277	0.457028
chr1	61545402	61550565	3	promoter-TSS (NM_005595)	NFIA	protein-coding	0.052876	0.52227
chr10	62145777	62150367	1562	intron (NM_001204403, intron 2 of 43)	ANK3	protein-coding	0.008932	0.408408
chr12	48150199	48153448	358	exon (NM_001098531, exon 2 of 28)	RAPGEF3	protein-coding	0.033857	0.596308
chr15	49335616	49339063	1421	intron (NM_014701, intron 1 of 16)	SECISBP2L	protein-coding	0.023209	0.415313
chr11	45920965	45925285	5708	intron (NM_005456, intron 3 of 11)	C11orf94	protein-coding	0.047685	0.643832
chr20	52640976	52645908	41582	intron (NM_003657, intron 4 of 11)	MIR4756	ncRNA	0.011557	0.424083
chr20	30944725	30947799	115	5' UTR (NM_001164603, exon 1 of 4)	ASXL1	protein-coding	0.063435	0.579512
chr7	95223287	95226368	1098	intron (NM_002612, intron 1 of 10)	PDK4	protein-coding	0.025966	0.436729
chr18	21848810	21852420	1581	intron (NM_080597, intron 15 of 27)	OSBPL1A	protein-coding	0.03518	0.468568
chr14	65878092	65881622	409	promoter-TSS (NR_024334)	FUT8	protein-coding	0.06204	0.553101
chr2	206948480	206952103	615	intron (NM_017759, intron 1 of 10)	INO80D	protein-coding	0.04223	0.514349
chr2	220143705	220146928	1276	exon (NM_006736, exon 3 of 9)	DNAJB2	protein-coding	0.033819	0.590881
chr14	95783274	95786670	1273	intron (NM_024734, intron 1 of 12)	CLMN	protein-coding	0.04682	0.573742
chr9	74522908	74527651	869	intron (NM_001025780, intron 1 of 3)	ABHD17B	protein-coding	0.040902	0.481029
chr1	109822936	109826502	1071	intron (NM_001005290, intron 3 of 7)	PSRC1	protein-coding	0.034212	0.55677
chr2	182756044	182759422	1290	3' UTR (NM_001287505, exon 2 of 2)	SSFA2	protein-coding	0.045885	0.481207
chr5	43191706	43194887	342	non-coding (NR_072980, exon 1 of 4)	NIM1K	protein-coding	0.043068	0.522627
chr12	69324551	69327773	817	intron (NM_001005502, intron 2 of 8)	CPM	protein-coding	0.040968	0.477195
chr3	97540163	97543476	935	intron (NM_153605, intron 1 of 21)	CRYBG3	protein-coding	0.046182	0.499095
chr12	96790706	96795629	1199	intron (NM_002595, intron 1 of 16)	CDK17	protein-coding	0.048954	0.482331
chr17	49196251	49199532	335	exon (NM_003971, exon 1 of 29)	SPAG9	protein-coding	0.05608	0.547227
chr9	108006322	108011712	2123	intron (NM_080546, intron 1 of 15)	SLC44A1	protein-coding	0.036364	0.476164
chr12	71832503	71836330	866	intron (NM_001277227, intron 1 of 16)	LGR5	protein-coding	0.041286	0.521421
chr7	150754271	150758064	-490	promoter-TSS (NM_003040)	SLC4A2	protein-coding	0.056156	0.623089
chr12	108953850	108957671	-534	promoter-TSS (NM_014706)	ISCU	protein-coding	0.047108	0.519362
chr10	102105733	102112650	2419	intron (NM_005063, intron 2 of 5)	SCD	protein-coding	0.025589	0.52573
chr1	150975649	150979613	1642	intron (NM_018379, intron 2 of 10)	FAM63A	protein-coding	0.012866	0.471627
chr19	2699628	2703065	1400	intron (NM_052847, intron 1 of 4)	GNG7	protein-coding	0.038115	0.575044
chr1	77746875	77750462	381	5' UTR (NM_012093, exon 1 of 14)	AK5	protein-coding	0.042933	0.50864
chr1	44411436	44415038	759	5' UTR (NM_014652, exon 1 of 20)	IPO13	protein-coding	0.031927	0.587011
chr20	11897988	11902467	1714	intron (NM_001282550, intron 3 of 4)	BTBD3	protein-coding	0.009154	0.381027
chr13	44359028	44362500	352	intron (NM_017993, intron 1 of 16)	ENOX1	protein-coding	0.064804	0.588252
chr12	12417508	12420652	731	intron (NM_002336, intron 1 of 22)	LRP6	protein-coding	0.048982	0.506518
chr2	209117016	209120518	260	5' UTR (NM_001282387, exon 1 of 10)	IDH1	protein-coding	0.029412	0.491293
chr14	62161557	62165092	-783	promoter-TSS (NR_047116)	HIF1A-AS1	ncRNA	0.043281	0.48586
chr7	30065772	30068985	-599	promoter-TSS (NM_001197026)	PLEKHA8	protein-coding	0.052599	0.523024
chr3	145876540	145880004	1010	intron (NM_182943, intron 1 of 19)	PLOD2	protein-coding	0.040127	0.483983
chr15	44483824	44488023	721	intron (NM_001286490, intron 1 of 15)	FRMD5	protein-coding	0.03477	0.471429
chr3	69787642	69790823	646	intron (NM_198159, intron 1 of 9)	MITF	protein-coding	0.043697	0.538969
chr6	97371762	97376398	1584	intron (NM_001286252, intron 1 of 6)	KLHL32	protein-coding	0.026531	0.452016
chr6	114660882	114665621	-279210	Intergenic	HS3ST5	protein-coding	0.045368	0.534177
chr2	177052302	177055404	-167	promoter-TSS (NR_033979)	HOXD-AS1	ncRNA	0.066086	0.587818
chr14	95621302	95624725	746	intron (NM_177438, intron 1 of 26)	DICER1	protein-coding	0.057844	0.537091
chr11	62647782	62652137	788	intron (NM_001012662, intron 5 of 11)	SLC3A2	protein-coding	0.029162	0.525712
chr13	33856174	33860424	1602	intron (NM_001243476, intron 5 of 17)	STARD13	protein-coding	0.010588	0.390732
chr5	38554621	38557976	450	promoter-TSS (NR_103554)	LIFR	protein-coding	0.058122	0.524136
chr18	46064757	46067993	948	intron (NM_001142397, intron 2 of 12)	CTIF	protein-coding	0.084981	0.655545
chr6	29623769	29630608	2430	exon (NM_002433, exon 2 of 8).6	MOG	protein-coding	0.015061	0.469737
chr2	198668006	198672641	897	intron (NM_006226, intron 1 of 5)	PLCL1	protein-coding	0.034304	0.465703
chr2	9141187	9144930	818	intron (NM_138799, intron 1 of 12)	MBOAT2	protein-coding	0.058242	0.55609
chr2	38827648	38830778	965	intron (NM_138394, intron 1 of 12)	HNRNPLL	protein-coding	0.065815	0.541041
chr12	70759209	70763669	1377	intron (NM_014505, intron 1 of 2)	KCNMB4	protein-coding	0.044843	0.490697
chr1	228870746	228879327	4212	intron (NR_037962, intron 2 of 2)	RHOU	protein-coding	0.030882	0.493591
chr10	14609305	14614420	2326	intron (NM_001282695, intron 2 of 5)	FAM107B	protein-coding	0.010753	0.461298
chr3	107807151	107810553	1083	intron (NM_001777, intron 1 of 10)	CD47	protein-coding	0.054968	0.498678
chr14	67998943	68003345	1136	intron (NM_020715, intron 1 of 28)	PLEKHH1	protein-coding	0.031577	0.517147
chr12	64237116	64240562	298	intron (NM_020762, intron 1 of 21)	SRGAP1	protein-coding	0.048462	0.536408
chr10	28965630	28971363	2072	intron (NM_012342, intron 1 of 2)	BAMBI	protein-coding	0.043433	0.507674
chr4	144256674	144263388	2048	intron (NM_207123, intron 1 of 10)	GAB1	protein-coding	0.036044	0.495756
chr8	102216575	102219748	131	promoter-TSS (NM_016096)	ZNF706	protein-coding	0.065868	0.568998
chr1	109418563	109422047	702	intron (NM_013296, intron 1 of 14)	GPSM2	protein-coding	0.03961	0.459971
chr2	54195452	54199042	730	intron (NM_014614, intron 1 of 46)	PSME4	protein-coding	0.041226	0.49457
chr17	30468286	30471464	402	intron (NM_001288755, intron 1 of 18)	RHOT1	protein-coding	0.043109	0.490406
chr8	17545535	17555386	4786	intron (NM_001001924, intron 6 of 14)	MTUS1	protein-coding	0.012283	0.396874
chr22	38375294	38386595	-405	promoter-TSS (NM_006941)	SOX10	protein-coding	0.024688	0.592638
chr11	61519626	61526064	-16	promoter-TSS (NM_013279)	MYRF	protein-coding	0.032153	0.62898
chr10	61117843	61123246	1808	intron (NM_001001971, intron 1 of 11)	FAM13C	protein-coding	0.012956	0.44319
chr9	131152675	131156800	-163	promoter-TSS (NR_039815)	MIR2964A	ncRNA	0.046788	0.609792
chr6	148663055	148667007	1302	intron (NM_015278, intron 1 of 19)	SASH1	protein-coding	0.034413	0.47913
chr1	161164889	161172841	-20	promoter-TSS (NM_004550)	ADAMTS4	protein-coding	0.021001	0.560543
chr1	156588818	156591788	1217	intron (NM_021817, intron 2 of 6)	HAPLN2	protein-coding	0.011785	0.469202
chr16	58160694	58164436	731	intron (NM_013242, intron 1 of 5)	C16orf80	protein-coding	0.039551	0.497195
chr11	68227046	68230143	408	intron (NM_001164161, intron 1 of 23)	PPP6R3	protein-coding	0.056183	0.560039
chr6	56705292	56709128	1253	intron (NM_001144770, intron 2 of 94)	DST	protein-coding	0.0378	0.479802
chr9	6412292	6415390	690	intron (NR_046386, intron 1 of 16)	UHRF2	protein-coding	0.06714	0.559535
chr14	21266819	21271700	1299	TTS (NM_002933)	RNASE1	protein-coding	0.015161	0.496927
chr3	183540015	183543881	1445	intron (NM_024871, intron 1 of 2)	MAP6D1	protein-coding	0.053285	0.57383
chr2	235859876	235863781	1200	intron (NM_014521, intron 1 of 5)	SH3BP4	protein-coding	0.066837	0.602663
chr17	63050248	63053525	6	promoter-TSS (NM_001282425)	GNA13	protein-coding	0.059811	0.559793
chr1	202091989	202096301	2116	intron (NM_004767, intron 1 of 1)	GPR37L1	protein-coding	0.018553	0.538141
chr10	118760357	118765658	2081	intron (NM_001258300, intron 2 of 17)	KIAA1598	protein-coding	0.027919	0.461335
chr6	24717614	24722270	-539	promoter-TSS (NM_030939)	C6orf62	protein-coding	0.035868	0.476487
chr10	123351789	123358674	928	intron (NR_073009, intron 1 of 16)	FGFR2	protein-coding	0.045897	0.539791
chr12	111179095	111182211	130	5' UTR (NM_002710, exon 1 of 7)	PPP1CC	protein-coding	0.049422	0.542188
chr7	35839591	35846131	2265	intron (NM_001788, intron 1 of 12)	41889	protein-coding	0.03104	0.45834
chr10	76584271	76587932	-70	promoter-TSS (NM_012330)	KAT6B	protein-coding	0.065556	0.638449
chr13	42031106	42037614	2818	intron (NM_014059, intron 2 of 4)	RGCC	protein-coding	0.034112	0.495929
chr9	124852930	124856058	1391	intron (NM_194252, intron 1 of 3)	TTLL11	protein-coding	0.043478	0.561521
chr11	73469477	73472770	15	promoter-TSS (NM_001243719)	RAB6A	protein-coding	0.042211	0.510929
chr17	76712761	76720942	61525	intron (NM_004762, intron 1 of 12)	CYTH1	protein-coding	0.018824	0.492667
chr22	32869801	32874292	822	intron (NM_001033024, intron 1 of 8)	FBXO7	protein-coding	0.036072	0.464159
chr12	109122933	109126181	62	promoter-TSS (NM_001276471)	CORO1C	protein-coding	0.055419	0.57156
chr13	99627513	99630837	1163	intron (NM_015296, intron 1 of 55)	DOCK9	protein-coding	0.011131	0.416541
chr22	30967861	30971199	-8654	Intergenic	GAL3ST1	protein-coding	0.032654	0.604672
chr8	86375592	86381241	2285	intron (NM_000067, intron 2 of 6)	CA2	protein-coding	0.033634	0.475044
chr9	133709970	133713656	982	intron (NM_005157, intron 1 of 10)	ABL1	protein-coding	0.043679	0.510171
chr17	28704820	28708464	700	promoter-TSS (NM_001199775)	CPD	protein-coding	0.05022	0.516598
chr2	233497395	233500752	866	intron (NM_025202, intron 1 of 3)	EFHD1	protein-coding	0.064045	0.606015
chr6	33264969	33268077	642	TTS (NM_003190)	RGL2	protein-coding	0.055663	0.630749
chr1	31536010	31539140	989	intron (NM_001020658, intron 1 of 21)	PUM1	protein-coding	0.034505	0.458639
chr8	25041344	25046139	1454	intron (NM_024940, intron 1 of 51)	DOCK5	protein-coding	0.043379	0.529399
chr3	33696710	33702011	1573	intron (NM_015097, intron 7 of 38)	CLASP2	protein-coding	0.00698	0.355526
chr15	23809931	23813818	1420	exon (NM_005664, exon 1 of 1)	MKRN3	protein-coding	0.021096	0.457819
chr7	23144744	23148266	588	intron (NM_018846, intron 1 of 10)	KLHL7	protein-coding	0.034355	0.468635
chr17	36584041	36588447	1524	intron (NM_001199417, intron 1 of 23)	ARHGAP23	protein-coding	0.030413	0.589744
chr8	61563554	61566684	-26205	Intergenic	CHD7	protein-coding	0.066454	0.575216
chr1	95389795	95393668	-367	promoter-TSS (NM_001286056)	CNN3	protein-coding	0.055513	0.565307
chr15	42696605	42700456	1553	intron (NM_173090, intron 2 of 9)	CAPN3	protein-coding	0.012205	0.496885
chr4	170943369	170948965	1262	intron (NM_021647, intron 1 of 2)	MFAP3L	protein-coding	0.040029	0.48794
chr19	42745857	42749019	-702	promoter-TSS (NM_019884)	GSK3A	protein-coding	0.061037	0.578565
chr22	19417655	19420905	-61	promoter-TSS (NM_003776)	HIRA	protein-coding	0.076923	0.625038
chr10	45453975	45458069	803	promoter-TSS (NR_033842)	RASSF4	protein-coding	0.027601	0.536264
chr6	158651888	158655548	64339	Intergenic	GTF2H5	protein-coding	0.060656	0.553401
chr1	9352335	9355360	906	intron (NM_025106, intron 1 of 2)	SPSB1	protein-coding	0.072066	0.643093
chr10	60758764	60762056	1132	intron (NR_108046, intron 1 of 1)	LINC00844	ncRNA	0.006075	0.413908
chr20	37433562	37436622	744	intron (NM_015568, intron 1 of 10)	PPP1R16B	protein-coding	0.056536	0.645867
chr12	12712971	12716493	716	intron (NM_030640, intron 1 of 6)	DUSP16	protein-coding	0.051675	0.506954
chr5	78531250	78534808	1104	exon (NM_152405, exon 1 of 11)	JMY	protein-coding	0.072513	0.577409
chr16	4849927	4853248	1364	intron (NM_024589, intron 2 of 10)	ROGDI	protein-coding	0.054803	0.651716
chr2	28973864	28977382	997	intron (NM_206876, intron 2 of 8)	PPP1CB	protein-coding	0.057419	0.506394
chr7	17336714	17340846	504	5' UTR (NM_001621, exon 1 of 11)	AHR	protein-coding	0.037512	0.460924
chr9	35729456	35733216	-981	promoter-TSS (NM_006368)	CREB3	protein-coding	0.032447	0.538421
chr20	4801439	4804987	1078	intron (NM_014737, intron 1 of 11)	RASSF2	protein-coding	0.045378	0.603832
chr3	66548771	66552135	392	intron (NM_015541, intron 1 of 18)	LRIG1	protein-coding	0.065101	0.583358
chr1	51441688	51445479	7941	Intergenic	CDKN2C	protein-coding	0.042469	0.501846
chr12	6308782	6312644	1231	intron (NM_001769, intron 1 of 7)	CD9	protein-coding	0.039358	0.585038
chr6	32143022	32146806	974	promoter-TSS (NM_006411).5	AGPAT1	protein-coding	0.02907	0.529987
chr13	111565053	111568876	490	intron (NR_104587, intron 1 of 6)	ANKRD10	protein-coding	0.066702	0.564069
chr15	77710784	77713959	75	promoter-TSS (NM_024776)	PEAK1	protein-coding	0.062677	0.559509
chrX	103029258	103038495	2122	intron (NM_199478, intron 1 of 6)	PLP1	protein-coding	0.008444	0.458974
chr19	30863173	30866930	1723	intron (NM_014717, intron 1 of 4)	ZNF536	protein-coding	0.044983	0.509313
chr19	18118043	18121593	841	exon (NM_015683, exon 3 of 8)	ARRDC2	protein-coding	0.057465	0.628837
chr12	56472886	56477958	1530	intron (NM_001005915, intron 1 of 2)	ERBB3	protein-coding	0.028194	0.580919
chr10	14643941	14647006	944	intron (NM_001282695, intron 2 of 5)	FAM107B	protein-coding	0.060359	0.537508
chr14	90847357	90850703	-14297	Intergenic	CALM1	protein-coding	0.046025	0.515387
chr21	48020862	48025043	2083	intron (NM_006272, intron 1 of 2)	S100B	protein-coding	0.012676	0.439503
chr1	115051901	115055316	173	exon (NM_015906, exon 1 of 20)	TRIM33	protein-coding	0.060908	0.559133
chr17	17724084	17727574	-8584	intron (NM_004176, intron 1 of 18)	MIR33B	ncRNA	0.02808	0.584933
chr9	5626902	5630594	-371	promoter-TSS (NM_001135920)	KIAA1432	protein-coding	0.045504	0.521256
chr14	50996007	51000982	882	intron (NM_006575, intron 2 of 31)	MAP4K5	protein-coding	0.033769	0.466037
chr3	167810984	167814399	726	intron (NM_014498, intron 1 of 15)	GOLIM4	protein-coding	0.047145	0.517564
chr13	78270218	78276783	484	intron (NM_001040153, intron 1 of 6)	SLAIN1	protein-coding	0.030008	0.448827
chr10	81200714	81206596	1728	intron (NM_153367, intron 1 of 3)	ZCCHC24	protein-coding	0.038762	0.591365
chr5	36605386	36612092	308	3' UTR (NM_001166696, exon 2 of 2)	SLC1A3	protein-coding	0.01014	0.379603
chr3	42692778	42697325	-125	promoter-TSS (NM_145166)	ZBTB47	protein-coding	0.033209	0.62555
chr4	48778645	48783069	1459	intron (NM_015030, intron 1 of 63)	FRYL	protein-coding	0.042948	0.47435
chr9	103234992	103238216	1084	intron (NM_003692, intron 1 of 9)	TMEFF1	protein-coding	0.062655	0.595349
chr5	98103967	98107362	665	non-coding (NR_033932, exon 2 of 2)	RGMB	protein-coding	0.055081	0.547703
chr7	45125187	45129844	978	intron (NM_001146334, intron 1 of 7)	NACAD	protein-coding	0.035001	0.621511
chr9	33816389	33820925	1475	intron (NM_017811, intron 1 of 4)	UBE2R2	protein-coding	0.044312	0.516861
chr17	27070523	27074406	1441	intron (NM_004295, intron 1 of 6)	TRAF4	protein-coding	0.043523	0.641092
chr10	32215977	32219455	88	promoter-TSS (NM_018287)	ARHGAP12	protein-coding	0.061242	0.567117
chr9	130709931	130713853	1101	intron (NM_001035254, intron 4 of 10)	FAM102A	protein-coding	0.021163	0.581443
chr15	64992268	64996070	1293	intron (NM_002537, intron 1 of 4)	OAZ2	protein-coding	0.024724	0.516697
chr14	35181171	35184529	173	intron (NR_028131, intron 1 of 3)	CFL2	protein-coding	0.036629	0.45579
chr8	95905663	95909395	-47	promoter-TSS (NM_057749)	CCNE2	protein-coding	0.070472	0.608626
chr10	96161816	96165522	1483	intron (NM_015188, intron 1 of 12)	TBC1D12	protein-coding	0.057474	0.534934
chr9	113796167	113801825	1369	intron (NM_057159, intron 1 of 4)	LPAR1	protein-coding	0.03959	0.506273
chrX	56589541	56592662	1075	exon (NM_013444, exon 1 of 1)	UBQLN2	protein-coding	0.036847	0.522422
chr19	10763550	10766667	171	promoter-TSS (NR_024333)	ILF3	protein-coding	0.072506	0.598781
chr15	59224205	59227356	72	promoter-TSS (NM_024755)	SLTM	protein-coding	0.05173	0.500635
chr22	38666557	38669767	508	intron (NM_012264, intron 1 of 8)	TMEM184B	protein-coding	0.048287	0.583307
chr14	32670206	32673290	125253	Intergenic	ARHGAP5	protein-coding	0.053502	0.508266
chr2	160469203	160473837	1539	intron (NM_013450, intron 1 of 36)	BAZ2B	protein-coding	0.022227	0.399353
chr1	200707495	200711376	749	intron (NM_203459, intron 1 of 16)	CAMSAP2	protein-coding	0.040711	0.485832
chr14	21491014	21494620	368	intron (NM_201535, intron 1 of 16)	NDRG2	protein-coding	0.046034	0.600499
chr10	111765427	111770465	193	non-coding (NR_038943, exon 1 of 5)	ADD3-AS1	ncRNA	0.037713	0.497122
chr12	95041647	95044701	1150	intron (NM_020698, intron 1 of 3)	TMCC3	protein-coding	0.060249	0.541735
chr17	80653788	80657491	959	intron (NM_006822, intron 1 of 5)	RAB40B	protein-coding	0.076154	0.667927
chr14	21536847	21540204	106	5' UTR (NM_001278530, exon 1 of 23)	ARHGEF40	protein-coding	0.060173	0.653067
chr10	133877060	133881212	-39177	Intergenic	JAKMIP3	protein-coding	0.036368	0.538406
chr1	150846933	150849997	779	intron (NM_001286035, intron 1 of 22)	ARNT	protein-coding	0.034922	0.476346
chr1	225838429	225841999	631	intron (NM_001008493, intron 1 of 14)	ENAH	protein-coding	0.062465	0.534024
chr17	37617324	37620787	1291	exon (NM_015083, exon 1 of 14)	CDK12	protein-coding	0.034941	0.491917
chr7	28724516	28728914	994	intron (NM_001011666, intron 1 of 6)	CREB5	protein-coding	0.015007	0.431689
chr10	104261425	104265435	-289	promoter-TSS (NM_016169)	SUFU	protein-coding	0.045387	0.542757
chr20	47269461	47273809	172785	intron (NM_020820, intron 19 of 39)	PREX1	protein-coding	0.020699	0.537365
chr10	91060986	91064306	940	intron (NM_001547, intron 1 of 1)	IFIT2	protein-coding	0.006627	0.421259
chr2	120516829	120520187	1301	intron (NM_002830, intron 1 of 26)	PTPN4	protein-coding	0.036033	0.455195
chr8	127567100	127571095	1614	exon (NM_174911, exon 2 of 2)	FAM84B	protein-coding	0.058323	0.58984
chr6	137537093	137541159	1441	intron (NM_000416, intron 1 of 6)	IFNGR1	protein-coding	0.02607	0.467912
chr6	41697946	41703661	1336	intron (NM_007162, intron 1 of 9)	TFEB	protein-coding	0.041645	0.594122
chr2	74664935	74669906	290	intron (NM_033046, intron 1 of 12)	RTKN	protein-coding	0.038222	0.580451
chr7	51380887	51385492	1326	intron (NM_001287436, intron 1 of 13)	COBL	protein-coding	0.048426	0.520408
chr4	160188271	160192354	1314	intron (NM_014247, intron 1 of 23)	RAPGEF2	protein-coding	0.008082	0.372919
chr12	123318919	123322847	844	intron (NM_003959, intron 1 of 31)	HIP1R	protein-coding	0.05499	0.566811
chr12	54017345	54020604	806	intron (NR_073163, intron 1 of 12)	ATF7	protein-coding	0.022093	0.456135
chr1	236304719	236308439	747	intron (NM_003272, intron 1 of 6)	GPR137B	protein-coding	0.064785	0.585058
chr11	94822136	94825547	867	intron (NM_015036, intron 1 of 1)	ENDOD1	protein-coding	0.044855	0.538394
chr3	118750986	118754064	1151	intron (NM_152538, intron 3 of 8)	IGSF11	protein-coding	0.039636	0.474505
chr15	30259523	30262695	-114049	Intergenic	GOLGA8J	protein-coding	0.055485	0.508352
chr1	201472564	201476788	1291	intron (NM_001193570, intron 1 of 5)	CSRP1	protein-coding	0.028172	0.529704
chr10	124133347	124136481	820	intron (NM_001001974, intron 1 of 11)	PLEKHA1	protein-coding	0.061264	0.5126
chr1	84459957	84465765	1972	intron (NM_024686, intron 1 of 20)	TTLL7	protein-coding	0.022039	0.44345
chr6	126110972	126115306	1230	intron (NM_001199621, intron 1 of 14)	NCOA7	protein-coding	0.034841	0.471972
chr1	68150496	68153657	1216	exon (NM_001924, exon 3 of 4)	GADD45A	protein-coding	0.05378	0.564516
chr11	118478314	118482254	1978	intron (NM_001144758, intron 1 of 22)	PHLDB1	protein-coding	0.072843	0.668612
chr17	18759065	18762738	-480	promoter-TSS (NM_001243941)	PRPSAP2	protein-coding	0.040022	0.503266
chr3	136579158	136582294	179	promoter-TSS (NM_006153)	RP11-85F14.5	ncRNA	0.047194	0.529168
chr8	124284867	124288084	252	non-coding (NR_037874, exon 1 of 3)	ZHX1-C8ORF76	protein-coding	0.06217	0.598508
chr19	6498280	6502969	1971	intron (NM_001289127, intron 4 of 4)	TUBB4A	protein-coding	0.032416	0.576546
chr6	86385875	86389169	-145	promoter-TSS (NR_002743)	SNORD50B	snoRNA	0.041894	0.456753
chr16	2801621	2805800	-1109	intron (NM_016333, intron 1 of 14)	SRRM2-AS1	ncRNA	0.058387	0.542105
chr2	128642025	128645272	-134	promoter-TSS (NM_001199140)	AMMECR1L	protein-coding	0.061595	0.578202
chr2	64368870	64372058	1141	intron (NM_020651, intron 1 of 6)	PELI1	protein-coding	0.045483	0.470994
chr20	48529044	48533270	-881	promoter-TSS (NM_001135773)	SPATA2	protein-coding	0.036914	0.52212
chr3	14988248	14991403	123	promoter-TSS (NR_046254)	FGD5-AS1	ncRNA	0.074485	0.582066
chr11	82441162	82445469	1591	3' UTR (NM_175885, exon 1 of 1)	FAM181B	protein-coding	0.053866	0.552461
chr12	50898493	50902220	1588	intron (NM_173602, intron 1 of 37)	DIP2B	protein-coding	0.029246	0.46647
chr17	77003143	77006453	1101	intron (NM_001159772, intron 1 of 5)	CANT1	protein-coding	0.034743	0.570523
chr6	17983767	17989016	1463	intron (NM_001243423, intron 2 of 2)	KIF13A	protein-coding	0.046866	0.502667
chr6	43456725	43462105	2093	intron (NM_001146017, intron 1 of 9)	TJAP1	protein-coding	0.014312	0.52165
chr1	43831385	43834821	306	intron (NR_046117, intron 1 of 7)	ELOVL1	protein-coding	0.038708	0.622927
chr8	12988365	12991583	835	intron (NM_182643, intron 5 of 17)	DLC1	protein-coding	0.056557	0.566946
chr7	29519239	29526624	3445	intron (NM_001039936, intron 1 of 6)	CHN2	protein-coding	0.01476	0.446927
chr2	66659863	66668806	1802	intron (NM_002398, intron 1 of 12)	MEIS1	protein-coding	0.036453	0.488372
chr17	19139821	19144885	1663	intron (NM_001102664, intron 1 of 7)	EPN2	protein-coding	0.042654	0.537414
chr16	56549659	56554669	1844	intron (NM_031885, intron 1 of 16)	BBS2	protein-coding	0.024351	0.478547
chr2	198536999	198540888	1641	intron (NM_144629, intron 1 of 8)	RFTN2	protein-coding	0.006171	0.367352
chr5	782215	785744	67122	Intergenic	ZDHHC11	protein-coding	0.069425	0.668839
chr14	50099269	50102368	1130	exon (NM_001083908, exon 1 of 2)	DNAAF2	protein-coding	0.077122	0.606129
chr1	226067208	226071045	1294	intron (NM_014698, intron 1 of 24)	TMEM63A	protein-coding	0.040917	0.596144
chr5	70583111	70586928	-29897	Intergenic	GUSBP9	pseudo	0.025937	0.455474
chr7	99867054	99870317	1170	intron (NR_028038, intron 1 of 6)	GATS	protein-coding	0.055777	0.608762
chr2	215672500	215675573	399	promoter-TSS (NR_110292)	BARD1	protein-coding	0.057598	0.530579
chr19	38741619	38747276	2784	intron (NM_033256, intron 1 of 3)	PPP1R14A	protein-coding	0.033233	0.587487
chr7	28448070	28451408	-2405	intron (NM_182899, intron 1 of 9)	CREB5	protein-coding	0.057519	0.569332
chr3	58318158	58321938	1431	intron (NM_001289101, intron 1 of 14)	PXK	protein-coding	0.035714	0.499339
chr5	80255314	80261104	-1483	intron (NM_006909, intron 1 of 26)	LOC102524628	ncRNA	0.034542	0.44431
chr11	111472478	111475921	1029	intron (NM_015191, intron 1 of 14)	SIK2	protein-coding	0.051118	0.528455
chr5	69696077	69699905	-13206	Intergenic	GTF2H2B	pseudo	0.026646	0.454688
chr1	55676898	55682029	1576	intron (NM_015306, intron 1 of 67)	USP24	protein-coding	0.042292	0.512666
chr19	12831650	12835231	22	promoter-TSS (NM_001136196)	TNPO2	protein-coding	0.053616	0.590731
chr18	65181129	65184918	-760	promoter-TSS (NR_033921)	RP11-638L3.1	ncRNA	0.041172	0.487599
chr18	11146052	11149992	739	intron (NM_022068, intron 1 of 51)	PIEZO2	protein-coding	0.061421	0.624207
chr10	88851022	88855696	1417	intron (NM_005271, intron 1 of 12)	GLUD1	protein-coding	0.049208	0.519572
chr5	69879011	69882708	690	intron (NR_034021, intron 1 of 10)	SMA5	pseudo	0.026508	0.45457
chr3	135683364	135686444	389	intron (NM_001190447, intron 1 of 12)	PPP2R3A	protein-coding	0.046753	0.511847
chr5	69583328	69587401	640	intron (NR_029426, intron 1 of 9)	SMA4	pseudo	0.025043	0.449681
chr5	70014382	70018422	-134853	Intergenic	SMA5	pseudo	0.025248	0.450631
chr18	22928892	22932777	1380	intron (NM_015461, intron 2 of 7)	ZNF521	protein-coding	0.087259	0.601904
chr11	75525371	75528522	734	intron (NM_003369, intron 1 of 14)	UVRAG	protein-coding	0.039353	0.549175
chr20	21488415	21496820	2047	exon (NM_002509, exon 2 of 2)	NKX2-2	protein-coding	0.061392	0.590531
chr19	50143112	50146317	-668	promoter-TSS (NM_021228)	SCAF1	protein-coding	0.061466	0.61073
chr19	50093482	50097054	356	intron (NM_020719, intron 1 of 13)	PRR12	protein-coding	0.06103	0.623566
chr11	63376974	63382436	2204	intron (NM_007069, intron 1 of 3)	PLA2G16	protein-coding	0.03387	0.505949
chr21	32530747	32534019	-121588	intron (NM_003253, intron 17 of 28)	KRTAP19-8	protein-coding	0.014059	0.423159
chr10	49810286	49813445	1311	intron (NM_001256025, intron 1 of 9)	ARHGAP22	protein-coding	0.026274	0.510443
chr5	162931176	162934331	219	exon (NM_013283, exon 1 of 7)	MAT2B	protein-coding	0.036767	0.462928
chr7	86847462	86850617	-8	promoter-TSS (NM_024315)	TMEM243	protein-coding	0.05103	0.552598
chr10	62757920	62761835	859	intron (NR_024555, intron 1 of 11)	RHOBTB1	protein-coding	0.03014	0.473698
chr5	125758566	125762946	1887	intron (NM_023927, intron 1 of 13)	GRAMD3	protein-coding	0.015525	0.415659
chr17	73772707	73776316	1349	3' UTR (NM_005324, exon 4 of 4)	H3F3B	protein-coding	0.044334	0.485042
chr1	110452808	110456246	1294	intron (NM_172210, intron 1 of 8)	CSF1	protein-coding	0.037231	0.609189
chr1	167690429	167693756	905	intron (NM_024569, intron 1 of 4)	MPZL1	protein-coding	0.037271	0.501803
chr1	48934799	48938443	1259	intron (NM_019073, intron 1 of 12)	SPATA6	protein-coding	0.031833	0.48203
chr14	73358396	73361963	645	promoter-TSS (NM_001280544)	DPF3	protein-coding	0.060835	0.564462
chr16	75297896	75301226	285	intron (NM_001170714, intron 1 of 7)	BCAR1	protein-coding	0.051351	0.652957
chr4	159131215	159134641	1527	intron (NM_018342, intron 2 of 12)	TMEM144	protein-coding	0.014302	0.378465
chr17	79097664	79104472	-1319	intron (NM_001080395, intron 6 of 13)	MIR338	ncRNA	0.033196	0.65854
chr14	65170359	65176948	2460	intron (NM_015549, intron 1 of 14)	PLEKHG3	protein-coding	0.032327	0.546586
chr3	50303942	50307560	711	intron (NM_001005914, intron 1 of 17)	SEMA3B	protein-coding	0.019348	0.599613
chr2	164588393	164593708	1463	intron (NM_018086, intron 2 of 2)	FIGN	protein-coding	0.029163	0.42927
chr15	56534045	56537164	-121	promoter-TSS (NM_022841)	RFX7	protein-coding	0.042642	0.516346
chr21	16434857	16438656	370	intron (NM_003489, intron 1 of 3)	NRIP1	protein-coding	0.061069	0.550526
chr11	65080857	65085100	689	intron (NM_006779, intron 1 of 1)	CDC42EP2	protein-coding	0.046665	0.601555
chr3	160164375	160167924	1477	intron (NM_173084, intron 2 of 2)	TRIM59	protein-coding	0.026205	0.421972
chr15	100104487	100108202	211	intron (NM_001130926, intron 1 of 9)	MEF2A	protein-coding	0.057066	0.562702
chr19	51470061	51473213	410	intron (NM_002774, intron 2 of 6)	KLK6	protein-coding	0.019353	0.574374
chr15	41850038	41853465	531	intron (NM_006293, intron 1 of 18)	TYRO3	protein-coding	0.05194	0.623396
chr2	183384781	183388216	838	intron (NM_001003683, intron 2 of 14)	PDE1A	protein-coding	0.006696	0.344878
chr19	6529306	6532605	-55	promoter-TSS (NM_003811)	TNFSF9	protein-coding	0.0388	0.562727
chr15	91445058	91449591	-96	promoter-TSS (NM_006122)	MAN2A2	protein-coding	0.049195	0.585355
chr10	105726241	105729880	590	intron (NM_014720, intron 1 of 18)	SLK	protein-coding	0.051388	0.507967
chr8	116678138	116681920	210	intron (NM_014112, intron 1 of 6)	TRPS1	protein-coding	0.045479	0.500925
chr16	50186275	50189666	1141	exon (NM_001040284, exon 2 of 13)	PAPD5	protein-coding	0.07166	0.620283
chr10	126429114	126433365	1691	intron (NM_014661, intron 1 of 4)	FAM53B	protein-coding	0.065867	0.570555
chr17	46985289	46990331	2079	intron (NM_023079, intron 1 of 6)	UBE2Z	protein-coding	0.029948	0.503074
chr1	120609594	120612965	1038	intron (NM_024408, intron 1 of 33)	NOTCH2	protein-coding	0.045684	0.522539
chr10	21813573	21818086	-1218	Intergenic	SKIDA1	protein-coding	0.052737	0.501108
chr6	3716087	3720284	34061	Intergenic	PXDC1	protein-coding	0.01096	0.436398
chr7	14027265	14031928	46	promoter-TSS (NM_001163147)	ETV1	protein-coding	0.02938	0.452401
chrX	107016181	107020475	689	intron (NM_198057, intron 1 of 2)	TSC22D3	protein-coding	0.035398	0.537136
chr20	21500805	21504097	-7787	Intergenic	NKX2-2	protein-coding	0.079891	0.619192
chr21	34394894	34402993	727	intron (NM_005806, intron 1 of 1)	OLIG2	protein-coding	0.058773	0.583086
chr16	24857068	24859950	957	intron (NM_001258413, intron 2 of 15)	SLC5A11	protein-coding	0.013532	0.496011
chr16	57125439	57128701	615	intron (NM_152727, intron 1 of 15)	CPNE2	protein-coding	0.061619	0.62795
chr1	226061601	226066101	6569	intron (NM_014698, intron 3 of 24)	TMEM63A	protein-coding	0.018222	0.527661
chr2	181843816	181847025	112	promoter-TSS (NM_001278554)	UBE2E3	protein-coding	0.064818	0.556386
chr8	22012637	22016348	-148	promoter-TSS (NM_139278)	LGI3	protein-coding	0.036109	0.578394
chr1	21500817	21503920	1013	intron (NM_001198802, intron 2 of 34)	EIF4G3	protein-coding	0.057364	0.548647
chr8	62624667	62627746	993	intron (NM_032466, intron 1 of 13)	ASPH	protein-coding	0.049691	0.490909
chr14	35870845	35874715	1180	intron (NM_020529, intron 2 of 5)	NFKBIA	protein-coding	0.04832	0.57582
chr19	11199805	11203404	1566	intron (NM_001195800, intron 1 of 15)	LDLR	protein-coding	0.044179	0.546389
chr8	61428888	61432121	1035	intron (NM_001242644, intron 1 of 6)	RAB2A	protein-coding	0.054748	0.530612
chr5	64775854	64779365	95	promoter-TSS (NM_197941)	ADAMTS6	protein-coding	0.01652	0.414009
chrX	129304531	129308814	899	intron (NM_004794, intron 1 of 1)	RAB33A	protein-coding	0.035956	0.542717
chr12	24713896	24717271	-200	promoter-TSS (NM_152989)	SOX5	protein-coding	0.055111	0.565758
chrX	50554894	50558323	436	intron (NR_027121, intron 1 of 9)	SHROOM4	protein-coding	0.038787	0.557434
chr8	131368164	131371562	-61084	intron (NM_018482, intron 3 of 29)	ASAP1-IT1	ncRNA	0.062684	0.581053
chr1	8874607	8878653	1069	intron (NM_012102, intron 1 of 23)	RERE	protein-coding	0.034849	0.470719
chr9	99143353	99146476	1078	intron (NR_104627, intron 1 of 12)	SLC35D2	protein-coding	0.033622	0.514405
chr14	52117024	52120859	365	promoter-TSS (NR_037676)	FRMD6	protein-coding	0.057366	0.565433
chr8	57903527	57907045	1144	intron (NM_017813, intron 1 of 4)	IMPAD1	protein-coding	0.044059	0.483376
chr1	109934143	109941680	-1932	intron (NM_002959, intron 1 of 19)	SORT1	protein-coding	0.026801	0.451048
chr2	191511719	191515413	-282	promoter-TSS (NM_005966)	NAB1	protein-coding	0.059285	0.52774
chr9	92047828	92051402	44996	intron (NM_001142287, intron 2 of 20)	SEMA4D	protein-coding	0.017068	0.539301
chr6	131381381	131385014	1265	intron (NM_001431, intron 1 of 19)	EPB41L2	protein-coding	0.047894	0.516236
chr1	212780172	212783882	57	promoter-TSS (NM_001206484)	ATF3	protein-coding	0.07035	0.610617
chr6	170597932	170603168	759	promoter-TSS (NM_005618)	FAM120B	protein-coding	0.070665	0.612373
chr4	146098776	146102503	193	intron (NM_001102653, intron 1 of 20)	OTUD4	protein-coding	0.058224	0.534067
chr17	71305416	71308700	1085	intron (NM_012121, intron 1 of 1)	CDC42EP4	protein-coding	0.059988	0.637443
chr5	34241886	34246293	-119456	Intergenic	C1QTNF3-AMACR	ncRNA	0.022464	0.44578
chr12	26983388	26987377	749	intron (NM_002223, intron 1 of 56)	ITPR2	protein-coding	0.046628	0.510777
chr20	58179215	58182381	1196	intron (NM_080672, intron 1 of 12)	PHACTR3	protein-coding	0.046431	0.563625
chr21	19186392	19192819	2098	intron (NM_001100420, intron 2 of 4)	C21orf91	protein-coding	0.025829	0.420971
chr3	197020623	197026811	-1401	intron (NM_001098424, intron 2 of 25)	DLG1-AS1	ncRNA	0.035553	0.458717
chr3	48466533	48471511	1850	intron (NM_001130082, intron 1 of 37)	PLXNB1	protein-coding	0.041181	0.620004
chr5	69003625	69008059	430	intron (NR_027386, intron 1 of 5)	GUSBP3	pseudo	0.023681	0.442616
chr13	40174682	40178101	965	intron (NM_005780, intron 1 of 3)	LHFP	protein-coding	0.03539	0.52193
chr6	161691771	161695828	1308	intron (NM_020133, intron 1 of 8)	AGPAT4	protein-coding	0.017501	0.438147
chr11	120205657	120211067	744	intron (NM_015313, intron 1 of 40)	ARHGEF12	protein-coding	0.039187	0.469784
chr11	61594608	61598241	919	intron (NM_004265, intron 1 of 11)	FADS2	protein-coding	0.051748	0.586681
chr10	88515397	88518508	556	intron (NM_004329, intron 1 of 12)	BMPR1A	protein-coding	0.077146	0.573265
chr10	102756675	102761803	2375	intron (NM_032429, intron 1 of 4)	LZTS2	protein-coding	0.057332	0.642035
chr2	154727492	154731135	887	intron (NM_052917, intron 1 of 12)	GALNT13	protein-coding	0.056272	0.567234
chr5	69139291	69143146	-134946	Intergenic	GUSBP3	pseudo	0.02594	0.45306
chr4	146402314	146405733	66	promoter-TSS (NM_001003688)	SMAD1	protein-coding	0.057034	0.523099
chr19	42772059	42775127	-14284	Intergenic	ERF	protein-coding	0.043025	0.607038
chr1	33811789	33816231	1489	intron (NM_198040, intron 8 of 13)	PHC2	protein-coding	0.047501	0.545802
chr5	9542924	9548104	719	promoter-TSS (NR_045196)	SEMA5A	protein-coding	0.049035	0.551438
chrX	119599430	119603227	1876	intron (NM_013995, intron 1 of 8)	LAMP2	protein-coding	0.021333	0.463928
chr7	138144431	138147726	999	intron (NM_003852, intron 1 of 18)	TRIM24	protein-coding	0.065554	0.558859
chr1	66457127	66463283	1815	intron (NM_001037340, intron 1 of 14)	PDE4B	protein-coding	0.006173	0.342375
chr12	51317880	51322990	1901	intron (NM_014033, intron 1 of 1)	METTL7A	protein-coding	0.010763	0.441792
chr1	212586137	212589217	566	intron (NM_001198862, intron 1 of 8)	TMEM206	protein-coding	0.039935	0.554365
chr10	106096432	106099573	249	intron (NM_001272013, intron 1 of 1)	ITPRIP	protein-coding	0.047119	0.528644
chr6	166718862	166722383	1249	3' UTR (NM_175922, exon 1 of 1)	PRR18	protein-coding	0.067878	0.60619
chr8	53316929	53322709	2620	intron (NM_014682, intron 2 of 25)	ST18	protein-coding	0.015052	0.396644
chr13	101283849	101288992	40769	intron (NM_001286453, intron 9 of 15)	TMTC4	protein-coding	0.014194	0.412519
chr17	49336189	49339607	1	promoter-TSS (NM_017643)	UTP18	protein-coding	0.059099	0.580287
chr1	6672403	6675492	191	5' UTR (NM_153812, exon 1 of 4)	PHF13	protein-coding	0.110715	0.712621
chr3	195307512	195311403	1619	intron (NM_001647, intron 1 of 4)	APOD	protein-coding	0.015677	0.454522
chr12	54068858	54072646	-240	promoter-TSS (NM_005176)	ATP5G2	protein-coding	0.039071	0.524941
chr1	50888080	50891610	-726	promoter-TSS (NM_032110)	DMRTA2	protein-coding	0.064306	0.585387
chr5	176559023	176562121	-261	promoter-TSS (NM_022455)	NSD1	protein-coding	0.096837	0.718296
chr1	232763470	232766761	-113872	Intergenic	SIPA1L2	protein-coding	0.066545	0.551337
chr17	73509482	73513767	40	promoter-TSS (NM_207346)	CASKIN2	protein-coding	0.066511	0.665422
chr19	10513034	10516547	-519	promoter-TSS (NM_007065)	CDC37	protein-coding	0.052946	0.610415
chr8	11664947	11669990	815	intron (NM_001287750, intron 2 of 6)	FDFT1	protein-coding	0.026571	0.474623
chr2	242497870	242501271	-1012	intron (NM_032515, intron 2 of 4)	BOK-AS1	ncRNA	0.069391	0.684597
chr8	77315292	77318662	-1912	Intergenic	LINC01111	ncRNA	0.011276	0.399288
chr19	13226870	13230009	-663	promoter-TSS (NM_052876)	NACC1	protein-coding	0.066263	0.601911
chr3	51998464	52002401	1018	intron (NM_020418, intron 1 of 12)	PCBP4	protein-coding	0.038608	0.635094
chr15	32160350	32163630	-160696	Intergenic	CHRNA7	protein-coding	0.066768	0.568119
chrX	118369690	118372911	1092	intron (NM_001282621, intron 1 of 1)	PGRMC1	protein-coding	0.048743	0.55121
chr14	65181942	65185268	12412	intron (NM_015549, intron 1 of 14)	PLEKHG3	protein-coding	0.016236	0.522693
chr2	236401926	236406318	1389	intron (NM_001037131, intron 1 of 17)	AGAP1	protein-coding	0.071038	0.617801
chr6	149637812	149641473	206	intron (NM_015093, intron 1 of 8)	TAB2	protein-coding	0.060093	0.554615
chr6	26921917	26925417	666	intron (NR_003504, intron 1 of 8)	GUSBP2	pseudo	0.028286	0.461297
chr18	53087026	53091316	552	intron (NM_001243227, intron 4 of 18)	TCF4	protein-coding	0.017483	0.396411
chr10	65025940	65029228	1399	intron (NM_032776, intron 2 of 25)	JMJD1C	protein-coding	0.010036	0.342657
chr15	63032269	63035553	-82245	intron (NM_015059, intron 29 of 55)	MIR190A	ncRNA	0.010658	0.451446
chr15	93351330	93355054	14478	Intergenic	ASB9P1	pseudo	0.041085	0.482685
chr10	21783214	21786465	731	TTS (NR_031736)	MIR1915	ncRNA	0.081821	0.648524
chr18	5417230	5420313	-121719	intron (NM_012307, intron 12 of 22)	ZBTB14	protein-coding	0.010704	0.408885
chr22	37955625	37960685	1684	intron (NM_152243, intron 1 of 2)	CDC42EP1	protein-coding	0.048617	0.608971
chr17	65239791	65242856	-4	promoter-TSS (NM_014877)	HELZ	protein-coding	0.066558	0.594586
chr7	35755676	35760220	1901	intron (NR_108082, intron 2 of 2)	AC018647.3	ncRNA	0.006382	0.411441
chrX	128972813	128978348	1981	intron (NM_001008222, intron 2 of 9)	ZDHHC9	protein-coding	0.028365	0.513548
chr7	36445665	36449583	-17890	intron (NM_018685, intron 5 of 23)	KIAA0895	protein-coding	0.007147	0.352131
chr11	65377850	65384212	689	exon (NM_002419, exon 1 of 10)	MAP3K11	protein-coding	0.039925	0.614961
chr1	43422453	43425562	-713	promoter-TSS (NR_033967)	SLC2A1-AS1	ncRNA	0.066581	0.606752
chr5	42807718	42812594	1868	intron (NM_001085486, intron 1 of 5)	SEPP1	protein-coding	0.008203	0.382407
chr2	214013405	214017663	-476	promoter-TSS (NM_016260)	IKZF2	protein-coding	0.036872	0.461846
chr3	119012595	119015880	1017	intron (NM_020754, intron 1 of 11)	ARHGAP31	protein-coding	0.03379	0.518259
chr5	156885932	156889039	458	intron (NM_001172292, intron 1 of 4)	NIPAL4	protein-coding	0.023495	0.52574
chr18	72122025	72125961	510	intron (NM_001044369, intron 1 of 3)	FAM69C	protein-coding	0.054878	0.558039
chr18	10453931	10457781	1231	intron (NM_153000, intron 1 of 4)	APCDD1	protein-coding	0.046753	0.540639
chr20	25035988	25039555	1047	intron (NM_001252677, intron 1 of 11)	ACSS1	protein-coding	0.052425	0.609305
chr21	37441993	37446451	2000	exon (NM_001286789, exon 3 of 3)	CBR1	protein-coding	0.02445	0.496075
chr5	11901826	11905061	712	intron (NM_001332, intron 1 of 21)	CTNND2	protein-coding	0.064297	0.568603
chr4	180978688	180981843	1100037	Intergenic	LINC00290	ncRNA	0.067829	0.569075
chr21	17959377	17962854	-1442	intron (NR_027791, intron 5 of 5)	MIR125B2	ncRNA	0.013805	0.394767
chr15	83314903	83318224	42	promoter-TSS (NR_046096)	RP11-752G15.3	ncRNA	0.074676	0.649609
chr3	65580492	65584002	-297244	intron (NM_004742, intron 2 of 22)	MAGI1-AS1	ncRNA	0.023362	0.485901
chr12	110151837	110158446	2954	intron (NM_032829, intron 1 of 2)	FAM222A	protein-coding	0.037827	0.596672
chr3	72491958	72496822	1384	intron (NM_012234, intron 1 of 3)	RYBP	protein-coding	0.035362	0.452004
chrX	107825545	107828839	144118	intron (NM_033380, intron 17 of 50)	COL4A5	protein-coding	0.004554	0.349621
chr17	36725201	36729981	34592	intron (NM_025248, intron 2 of 18)	SRCIN1	protein-coding	0.030335	0.601129
chr3	179686382	179692446	2594	exon (NM_016559, exon 2 of 15)	PEX5L	protein-coding	0.004947	0.356307
chr10	22608998	22615248	1984	intron (NM_005180, intron 1 of 9)	BMI1	protein-coding	0.06512	0.540234
chr7	141399357	141402421	1064	intron (NM_001080392, intron 1 of 8)	KIAA1147	protein-coding	0.053851	0.560848
chrX	13952946	13957565	1576	intron (NM_001001994, intron 1 of 6)	GPM6B	protein-coding	0.036588	0.491558
chr11	126224715	126228349	743	intron (NM_006278, intron 1 of 10)	ST3GAL4	protein-coding	0.044854	0.626135
chr10	75346061	75351569	-13382	Intergenic	USP54	protein-coding	0.008896	0.383554
chr12	123753378	123757376	272	promoter-TSS (NM_001270433)	CDK2AP1	protein-coding	0.078039	0.657414
chr12	118625333	118628571	53082	intron (NM_016281, intron 14 of 20)	PEBP1	protein-coding	0.014206	0.411547
chr4	170189907	170193435	578	intron (NM_020870, intron 1 of 11)	SH3RF1	protein-coding	0.05754	0.563899
chr17	9936538	9940508	1541	intron (NM_201433, intron 1 of 13)	GAS7	protein-coding	0.016121	0.515739
chr2	232545375	232552549	-24273	Intergenic	PTMA	protein-coding	0.029272	0.621324
chr15	90930961	90934896	1455	intron (NM_003870, intron 1 of 37)	IQGAP1	protein-coding	0.035324	0.513211
chr6	56553327	56558363	-48151	intron (NM_183380, intron 5 of 93)	DST	protein-coding	0.006156	0.374429
chr3	98450511	98453778	596	promoter-TSS (NR_046683)	ST3GAL6	protein-coding	0.048362	0.530294
chr5	146457158	146461252	1828	intron (NM_181677, intron 2 of 10)	PPP2R2B	protein-coding	0.007816	0.378022
chrX	102940897	102944246	359	promoter-TSS (NM_001142430)	MORF4L2-AS1	ncRNA	0.033443	0.444179
chr19	55794888	55799631	1725	intron (NM_032430, intron 1 of 18)	BRSK1	protein-coding	0.030993	0.645025
chr13	31037547	31040631	992	intron (NM_002128, intron 1 of 4)	HMGB1	protein-coding	0.090143	0.61718
chr16	46917364	46920518	-161	promoter-TSS (NM_001142466)	GPT2	protein-coding	0.056436	0.604437
chr11	67886307	67889598	906	intron (NM_212469, intron 1 of 10)	CHKA	protein-coding	0.073838	0.59842
chr1	150228144	150232596	152	5' UTR (NM_012113, exon 1 of 11)	CA14	protein-coding	0.012579	0.51426
chr10	88425419	88430849	-72	promoter-TSS (NM_001171611)	LDB3	protein-coding	0.016575	0.595102
chr17	3379317	3382143	1434	intron (NM_001128085, intron 2 of 6)	ASPA	protein-coding	0.01557	0.406438
chr7	72568354	72571591	955	intron (NR_002206, intron 1 of 23)	GTF2IP1	pseudo	0.059314	0.618901
chr5	21340770	21344375	-117017	Intergenic	GUSBP1	pseudo	0.024965	0.453134
chr12	12669844	12674508	43272	intron (NM_030640, intron 3 of 6)	DUSP16	protein-coding	0.009005	0.401286
chr17	70583719	70589198	2485	intron (NR_036488, intron 1 of 3)	LINC00673	ncRNA	0.037963	0.521168
chr5	11383356	11386496	204103	exon (NM_001288715, exon 6 of 21)	CTNND2	protein-coding	0.046178	0.517988
chr3	129403301	129408175	1837	intron (NM_001128224, intron 3 of 5)	TMCC1	protein-coding	0.006976	0.388718
chr18	3011057	3014347	-757	promoter-TSS (NM_014646)	LPIN2	protein-coding	0.065046	0.563658
chr8	42355952	42359159	1423	intron (NM_006749, intron 1 of 10)	SLC20A2	protein-coding	0.015903	0.398691
chr21	17442034	17446168	1259	intron (NR_027790, intron 2 of 7)	LINC00478	ncRNA	0.011853	0.395405
chr17	73028445	73031616	13044	Intergenic	ATP5H	protein-coding	0.043835	0.550126
chr13	113343407	113346723	422	intron (NM_015205, intron 1 of 29)	ATP11A	protein-coding	0.069662	0.615918
chr17	61043055	61046372	-42185	intron (NR_036146, intron 3 of 3)	TANC2	protein-coding	0.052759	0.513261
chr19	39339101	39343748	-807	promoter-TSS (NM_001533)	HNRNPL	protein-coding	0.071874	0.614028
chrX	70442430	70445953	1135	exon (NM_001097642, exon 2 of 2)	GJB1	protein-coding	0.023559	0.549943
chr18	67955475	67958641	921	intron (NM_004232, intron 1 of 1)	SOCS6	protein-coding	0.073594	0.602463
chr5	132148146	132151840	960	exon (NM_175873, exon 1 of 1)	SOWAHA	protein-coding	0.074716	0.582409
chr3	185824829	185828236	369	intron (NM_004454, intron 1 of 12)	ETV5	protein-coding	0.060464	0.57189
chr18	9707411	9710446	700	intron (NM_006868, intron 1 of 6)	RAB31	protein-coding	0.064909	0.597167
chr7	104907067	104910787	597	intron (NM_182692, intron 2 of 15)	SRPK2	protein-coding	0.004839	0.341306
chr15	98503145	98506525	902	intron (NM_183376, intron 1 of 7)	ARRDC4	protein-coding	0.042308	0.519965
chr14	59103829	59106955	-163	promoter-TSS (NR_046095)	DACT1	protein-coding	0.06302	0.555804
chrX	38420217	38423421	1088	intron (NM_004615, intron 1 of 7)	TSPAN7	protein-coding	0.043695	0.522309
chr10	93388543	93393538	1818	intron (NM_005398, intron 1 of 1)	PPP1R3C	protein-coding	0.022422	0.435548
chr6	86158067	86161701	582	exon (NM_002526, exon 1 of 9)	NT5E	protein-coding	0.039901	0.484182
chr11	117184846	117188192	453	5' UTR (NM_012104, exon 1 of 9)	BACE1	protein-coding	0.03676	0.590678
chr6	27831856	27835348	495	TTS (NM_003511)	HIST1H2AL	protein-coding	0.052405	0.522474
chr4	23889685	23892931	392	intron (NM_013261, intron 1 of 12)	PPARGC1A	protein-coding	0.017252	0.430243
chr7	74865294	74868547	421	intron (NM_001145064, intron 1 of 8)	GATSL2	protein-coding	0.060559	0.617087
chr7	126890702	126894086	34	promoter-TSS (NM_001127323)	GRM8	protein-coding	0.075946	0.602363
chr17	55332831	55337326	704	intron (NM_170721, intron 2 of 9)	MSI2	protein-coding	0.040712	0.52758
chr11	66885014	66888878	206	non-coding (NR_027473, exon 1 of 21)	KDM2A	protein-coding	0.078416	0.628978
chr2	211337670	211341860	1664	intron (NM_001136574, intron 2 of 9)	LANCL1	protein-coding	0.020286	0.418516
chr3	176912571	176916048	739	intron (NM_024665, intron 1 of 15)	TBL1XR1	protein-coding	0.063561	0.543416
chr22	46448358	46454961	-1635	intron (NR_027034, intron 1 of 2)	C22orf26	protein-coding	0.029986	0.539824
chr8	18708861	18712525	-44288	intron (NM_015310, intron 4 of 15)	PSD3	protein-coding	0.009279	0.419645
chr8	26148174	26152623	-334	promoter-TSS (NM_001177591)	PPP2R2A	protein-coding	0.031018	0.464944
chr6	168225325	168228824	402	promoter-TSS (NM_001207008)	MLLT4-AS1	ncRNA	0.095742	0.647143
chr3	153838028	153841377	553	promoter-TSS (NR_037901)	ARHGEF26	protein-coding	0.054345	0.545672
chr7	6143262	6146500	331	intron (NM_032172, intron 1 of 17)	USP42	protein-coding	0.072576	0.592467
chr8	17607255	17613074	-30080	intron (NM_001001924, intron 2 of 14)	MTUS1	protein-coding	0.012373	0.41323
chr20	31068893	31072973	452	intron (NM_001256798, intron 4 of 10)	C20orf112	protein-coding	0.068627	0.648125
chr2	105477891	105481037	7495	Intergenic	POU3F3	protein-coding	0.047362	0.540197
chr3	114816500	114819947	-27962	intron (NM_015642, intron 1 of 9)	ZBTB20	protein-coding	0.005802	0.350638
chr8	65487808	65494566	-1367	Intergenic	LOC401463	ncRNA	0.05697	0.548898
chr10	98114962	98119572	-351	promoter-TSS (NM_001284327)	OPALIN	protein-coding	0.008894	0.457818
chrX	149105982	149109073	761	promoter-TSS (NM_001013845)	LINC00894	ncRNA	0.060822	0.664618
chr3	184867798	184871616	1095	intron (NM_001025266, intron 1 of 1)	C3orf70	protein-coding	0.04924	0.496727
chr1	184355072	184359029	900	intron (NM_030806, intron 1 of 5)	C1orf21	protein-coding	0.047005	0.550025
chr3	170073772	170076949	-113	promoter-TSS (NM_001145098)	SKIL	protein-coding	0.079005	0.630585
chr5	140855106	140860710	2339	exon (NM_002588, exon 1 of 4)	PCDHGC3	protein-coding	0.032298	0.491525
chr17	29621390	29624553	1409	exon (NM_002544, exon 2 of 2)	OMG	protein-coding	0.006323	0.369785
chr19	14605450	14608659	-93	promoter-TSS (NM_005716)	GIPC1	protein-coding	0.040511	0.597196
chrX	86772376	86776728	1837	intron (NM_019117, intron 1 of 10)	KLHL4	protein-coding	0.008502	0.358374
chr11	62606404	62610185	-666	promoter-TSS (NM_018093)	WDR74	protein-coding	0.05607	0.527234
chr4	71569658	71573001	675	intron (NM_001130709, intron 1 of 11)	RUFY3	protein-coding	0.06192	0.554127
chr19	11491144	11494971	1961	intron (NM_000121, intron 2 of 7)	EPOR	protein-coding	0.062451	0.625392
chr4	157890054	157893620	709	intron (NR_036641, intron 1 of 6)	PDGFC	protein-coding	0.041223	0.517522
chr4	2869415	2872944	25302	intron (NM_001286645, intron 2 of 17)	ADD1	protein-coding	0.013318	0.449008
chr4	78977708	78980898	579	intron (NM_025074, intron 1 of 73)	FRAS1	protein-coding	0.055799	0.572548
chr3	147657005	147660244	531443	Intergenic	ZIC1	protein-coding	0.005557	0.348457
chr11	34377314	34381154	321	5' UTR (NM_145804, exon 1 of 17)	ABTB2	protein-coding	0.061198	0.59698
chr7	6413329	6417711	1394	intron (NM_018890, intron 1 of 6)	RAC1	protein-coding	0.052031	0.528177
chr19	1880884	1885393	2380	intron (NM_001130111, intron 1 of 4)	ABHD17A	protein-coding	0.047904	0.637251
chr4	150998867	151002520	1267	intron (NM_001040260, intron 1 of 15)	DCLK2	protein-coding	0.055297	0.558019
chr15	30112152	30115353	954	intron (NM_003257, intron 1 of 27)	TJP1	protein-coding	0.063418	0.52842
chr6	151041908	151045130	122520	intron (NM_001029884, intron 2 of 16)	PLEKHG1	protein-coding	0.012104	0.408626
chr13	78489559	78494271	1051	intron (NM_003991, intron 1 of 6)	EDNRB	protein-coding	0.026528	0.471462
chr10	121410376	121414202	1407	intron (NM_004281, intron 1 of 3)	BAG3	protein-coding	0.048353	0.517115
chr18	74763517	74767434	-36420	intron (NM_001025100, intron 3 of 3)	MBP	protein-coding	0.022721	0.546452
chr20	6747906	6751383	899	intron (NM_001200, intron 1 of 2)	BMP2	protein-coding	0.080242	0.627947
chr10	122216025	122219139	1116	intron (NM_001030059, intron 1 of 6)	PPAPDC1A	protein-coding	0.052987	0.576244
chr5	153569002	153573124	768	intron (NM_198321, intron 1 of 11)	GALNT10	protein-coding	0.046094	0.569003
chr3	147124711	147131973	1161	exon (NM_003412, exon 1 of 3)	ZIC1	protein-coding	0.053842	0.523888
chr2	46523642	46527911	1235	intron (NM_001430, intron 1 of 15)	EPAS1	protein-coding	0.073554	0.613115
chr6	112572517	112575924	1697	TTS (NM_001105208)	LAMA4	protein-coding	0.019372	0.451585
chr12	21473623	21478069	11986	intron (NM_134431, intron 3 of 15)	SLCO1A2	protein-coding	0.003374	0.391275
chr3	186647735	186650840	972	intron (NM_173216, intron 1 of 7)	ST6GAL1	protein-coding	0.052174	0.564392
chr15	61519116	61522423	733	intron (NM_134261, intron 1 of 10)	RORA	protein-coding	0.059571	0.575272
chr13	114799364	114803054	96886	intron (NM_007368, intron 4 of 23)	RASA3	protein-coding	0.03794	0.559198
chr6	158437959	158441092	1445	intron (NM_003898, intron 2 of 26)	SYNJ2	protein-coding	0.026173	0.541161
chr10	13388425	13391924	124	5' UTR (NM_001195604, exon 1 of 8)	SEPHS1	protein-coding	0.078308	0.597429
chr19	46270926	46274350	-141	promoter-TSS (NM_175875)	SIX5	protein-coding	0.095794	0.691679
chrX	129065081	129068567	26727	Intergenic	UTP14A	protein-coding	0.066552	0.629194
chr7	74651079	74654178	831	intron (NR_002206, intron 1 of 23).2	LOC100093631	pseudo	0.06131	0.620323
chr3	15836550	15839851	1491	intron (NM_015199, intron 1 of 27)	ANKRD28	protein-coding	0.006059	0.346154
chr12	32654820	32658341	1539	intron (NM_139241, intron 1 of 16)	FGD4	protein-coding	0.0071	0.391255
chr1	84629710	84632824	618	intron (NM_001242861, intron 1 of 10)	PRKACB	protein-coding	0.00578	0.31557
chr15	90543341	90547257	547	intron (NM_198526, intron 1 of 4)	ZNF710	protein-coding	0.066905	0.622415
chr8	38322926	38326430	685	intron (NM_001174067, intron 1 of 18)	FGFR1	protein-coding	0.080194	0.63281
chr17	19090502	19094117	-48381	Intergenic	EPN2	protein-coding	0.050346	0.507467
chr11	30605279	30608347	1117	intron (NM_001145399, intron 1 of 6)	MPPED2	protein-coding	0.076271	0.634734
chr1	78469805	78473642	1087	intron (NM_007034, intron 1 of 2)	DNAJB4	protein-coding	0.008861	0.347316
chr12	122459139	122462205	811	intron (NM_001024808, intron 1 of 5)	BCL7A	protein-coding	0.101435	0.686338
chr20	21080354	21087310	-22792	Intergenic	PLK1S1	protein-coding	0.054342	0.567773
chr4	88896353	88900837	1793	intron (NM_001251829, intron 3 of 4)	SPP1	protein-coding	0.011151	0.379487
chr5	169404505	169407758	1613	intron (NM_001129891, intron 1 of 3)	FAM196B	protein-coding	0.011989	0.434849
chr13	95362225	95366781	-114	promoter-TSS (NM_007084)	SOX21	protein-coding	0.075285	0.592715
chr10	21803893	21809355	7987	exon (NM_207371, exon 4 of 4)	SKIDA1	protein-coding	0.043025	0.493868
chr15	102026967	102030347	1530	intron (NM_138324, intron 1 of 14)	PCSK6	protein-coding	0.08284	0.627625
chr1	170630421	170636654	224	exon (NM_006902, exon 1 of 5)	PRRX1	protein-coding	0.042516	0.537215
chr12	128751070	128754223	698	intron (NM_001136103, intron 1 of 8)	TMEM132C	protein-coding	0.073264	0.635067
chr3	39510944	39516424	4620	intron (NR_103505, intron 1 of 6)	MOBP	protein-coding	0.008212	0.40759
chr11	2398275	2402142	-986	promoter-TSS (NR_108080)	CD81-AS1	ncRNA	0.054047	0.67787
chr3	193851582	193857168	444	intron (NM_005524, intron 1 of 3)	HES1	protein-coding	0.061404	0.571505
chr2	236577924	236581719	177088	intron (NM_001037131, intron 1 of 17)	AGAP1	protein-coding	0.085639	0.627239
chr12	40496888	40500296	1069	intron (NM_052885, intron 1 of 9)	SLC2A13	protein-coding	0.047829	0.539454
chr3	42741502	42744557	-16	promoter-TSS (NR_027753)	HHATL	protein-coding	0.017349	0.608639
chr7	108094538	108097742	701	intron (NM_001193582, intron 1 of 30)	NRCAM	protein-coding	0.072722	0.610608
chr3	181328075	181332043	1937	intron (NR_075090, intron 2 of 2)	SOX2-OT	ncRNA	0.005544	0.348954
chr9	66454707	66458664	-37584	Intergenic	PTGER4P2-CDK2AP2P2	pseudo	0.051807	0.604346
chr20	55838244	55842315	1428	intron (NM_001719, intron 1 of 6)	BMP7	protein-coding	0.068042	0.613212
chr5	160275950	160279478	1505	intron (NM_025153, intron 1 of 25)	ATP10B	protein-coding	0.008503	0.399547
chr10	134595564	134602208	651	exon (NM_177400, exon 2 of 3)	NKX6-2	protein-coding	0.102649	0.653574
chr11	120080887	120083966	679	intron (NM_178507, intron 1 of 3)	OAF	protein-coding	0.05164	0.616558
chr6	71997774	72000954	887	intron (NM_024576, intron 1 of 6)	OGFRL1	protein-coding	0.047484	0.543854
chr7	120627848	120630975	-34	promoter-TSS (NM_001105533)	CPED1	protein-coding	0.018868	0.42711
chr17	79356867	79361703	-125	promoter-TSS (NM_001272086)	RP11-1055B8.3	protein-coding	0.051075	0.630556
chr8	122651462	122655058	370	5' UTR (NM_005328, exon 1 of 4)	HAS2	protein-coding	0.041435	0.517932
chr2	42274242	42277383	651	exon (NM_138370, exon 1 of 7)	PKDCC	protein-coding	0.07609	0.668682
chr10	69421899	69425492	1721	intron (NM_013266, intron 1 of 17)	CTNNA3	protein-coding	0.007793	0.353367
chr20	56282509	56286046	754	intron (NM_199171, intron 1 of 3)	PMEPA1	protein-coding	0.072943	0.633126
chr2	224901143	224904802	385	intron (NM_001136528, intron 1 of 8)	SERPINE2	protein-coding	0.053293	0.545628
chr1	156610876	156615425	1410	intron (NM_198427, intron 1 of 7)	BCAN	protein-coding	0.02528	0.563736
chr13	78314179	78321944	2766	intron (NM_001242869, intron 2 of 5)	SLAIN1	protein-coding	0.006053	0.364666
chr17	76353230	76356951	1070	exon (NM_003955, exon 2 of 2)	SOCS3	protein-coding	0.072292	0.669801
chr1	33427650	33430984	969	intron (NM_001127361, intron 1 of 8)	RNF19B	protein-coding	0.059688	0.570315
chr6	169650215	169654184	2010	intron (NM_003247, intron 2 of 22)	THBS2	protein-coding	0.021668	0.467758
chr14	54418782	54421793	983	intron (NM_130850, intron 1 of 3)	BMP4	protein-coding	0.063102	0.592297
chr1	95005073	95008351	701	intron (NM_001178096, intron 1 of 4)	F3	protein-coding	0.04576	0.52821
chr5	14440602	14443863	-139659	intron (NM_007118, intron 34 of 56)	FAM105A	protein-coding	0.022692	0.455242
chr17	29644389	29649184	1981	intron (NM_014210, intron 1 of 1)	EVI2A	protein-coding	0.006048	0.335071
chr9	133971483	133974633	1195	intron (NR_033701, intron 2 of 5)	AIF1L	protein-coding	0.048254	0.626785
chr9	1049925	1053310	997	exon (NM_001130865, exon 3 of 6)	DMRT2	protein-coding	0.062334	0.595393
chr11	119845802	119849036	161444	Intergenic	TRIM29	protein-coding	0.016698	0.537558
chr16	54961895	54965241	-467	promoter-TSS (NR_034106)	CRNDE	ncRNA	0.095935	0.660592
chr17	56030579	56033837	476	intron (NM_001271875, intron 1 of 10)	CUEDC1	protein-coding	0.05709	0.629334
chr17	18964621	18968010	-15979	Intergenic	GRAP	protein-coding	0.052818	0.519764
chr19	42913343	42917177	-12647	intron (NM_005357, intron 1 of 9)	LIPE-AS1	ncRNA	0.01904	0.586441
chr4	7938824	7941960	1261	intron (NM_198595, intron 1 of 16)	AFAP1	protein-coding	0.067283	0.583041
chr13	47125969	47129225	301	exon (NM_001164213, exon 1 of 19)	LRCH1	protein-coding	0.063268	0.601474
chr15	66993153	66996245	25	promoter-TSS (NM_005585)	SMAD6	protein-coding	0.103169	0.679276
chr7	29602785	29606419	1175	intron (NM_175887, intron 1 of 1)	PRR15	protein-coding	0.059989	0.584044
chr14	70345835	70349179	1393	intron (NM_001034852, intron 1 of 11)	SMOC1	protein-coding	0.035287	0.530643
chr2	75060709	75064097	2621	intron (NM_000189, intron 1 of 17)	HK2	protein-coding	0.066116	0.586014
chr1	223986283	223991184	44941	intron (NM_001031685, intron 9 of 17)	TP53BP2	protein-coding	0.008774	0.388821
chr2	8816480	8820487	3508	intron (NR_110154, intron 1 of 3)	AC011747.7	ncRNA	0.058647	0.554641
chr3	26663480	26666594	737	intron (NM_052953, intron 1 of 1)	LRRC3B	protein-coding	0.052023	0.599037
chr12	106975103	106979977	855	intron (NM_213594, intron 1 of 17)	RFX4	protein-coding	0.059705	0.592615
chr3	192958473	192961645	491	non-coding (NR_026877, exon 1 of 1)	MGC2889	ncRNA	0.040353	0.501103
chr1	39733712	39739287	-138677	intron (NM_012090, intron 5 of 92)	KIAA0754	protein-coding	0.008969	0.454627
chr9	2157558	2160708	677	intron (NM_001289400, intron 1 of 7)	SMARCA2	protein-coding	0.01619	0.389083
chr8	104510969	104514164	-410	promoter-TSS (NM_001100117)	RIMS2	protein-coding	0.088263	0.686796
chrX	20283337	20286537	-187	promoter-TSS (NM_004586)	RPS6KA3	protein-coding	0.07875	0.637613
chr12	27704801	27709083	29897	intron (NM_003622, intron 1 of 29)	PPFIBP1	protein-coding	0.011443	0.412094
chr7	121512356	121517949	1993	intron (NM_001206839, intron 1 of 28)	PTPRZ1	protein-coding	0.024137	0.424383
chr17	27941432	27945091	5180	intron (NM_032854, intron 8 of 9)	CORO6	protein-coding	0.055753	0.625683
chr11	100557627	100560919	866	intron (NM_152432, intron 1 of 23)	ARHGAP42	protein-coding	0.036452	0.484664
chr3	182970803	182974105	1422	intron (NM_032047, intron 1 of 1)	B3GNT5	protein-coding	0.063598	0.562519
chr14	80675005	80678527	-996	promoter-TSS (NR_038355)	DIO2-AS1	ncRNA	0.009938	0.406188
chr10	35635737	35638995	11564	intron (NM_001282852, intron 1 of 8)	CCNY	protein-coding	0.010436	0.44216
chrX	39964108	39968822	-9746	intron (NM_001123383, intron 1 of 14)	BCOR	protein-coding	0.095885	0.682927
chr14	90526464	90530031	138	5' UTR (NM_022054, exon 1 of 2)	KCNK13	protein-coding	0.077376	0.63593
chr11	31829924	31836029	-75	promoter-TSS (NM_000280)	PAX6	protein-coding	0.054054	0.581559
chr9	80260798	80264074	796	intron (NM_004297, intron 1 of 6)	GNA14	protein-coding	0.044567	0.574001
chr1	1368834	1372253	-360	promoter-TSS (NM_022834)	VWA1	protein-coding	0.056449	0.67807
chr20	19866908	19871214	-1149	intron (NM_001242581, intron 1 of 11)	RIN2	protein-coding	0.014631	0.465057
chr2	225846079	225849281	27577	intron (NM_014689, intron 1 of 55)	MIR4439	ncRNA	0.013429	0.408992
chr14	37048649	37051808	1558	exon (NM_014360, exon 2 of 2)	NKX2-8	protein-coding	0.074707	0.637658
chr11	35435533	35442189	2244	intron (NM_001252652, intron 1 of 11)	SLC1A2	protein-coding	0.033654	0.487006
chr17	7553348	7556617	728	intron (NM_001678, intron 1 of 6)	ATP1B2	protein-coding	0.048639	0.609786
chr11	122026671	122030483	-5561	intron (NR_024430, intron 2 of 3)	MIR100	ncRNA	0.012329	0.40834
chr21	17566330	17570045	1488	intron (NR_027791, intron 1 of 5)	LINC00478	ncRNA	0.008883	0.351722
chr6	118227680	118231098	700	intron (NM_001029858, intron 1 of 7)	SLC35F1	protein-coding	0.068461	0.55952
chr15	80986647	80989748	545	exon (NM_021214, exon 1 of 3)	ABHD17C	protein-coding	0.072235	0.605416
chr6	80129698	80133234	115681	Intergenic	LCA5	protein-coding	0.005656	0.360192
chr15	76627742	76630977	212	intron (NM_145805, intron 1 of 5)	ISL2	protein-coding	0.061824	0.564586
chr11	68606272	68609757	1385	intron (NM_001031847, intron 1 of 18)	CPT1A	protein-coding	0.074892	0.608147
chr7	22256708	22259845	138257	intron (NM_012294, intron 9 of 25)	RAPGEF5	protein-coding	0.007651	0.372212
chr6	19836983	19840315	1048	intron (NM_001546, intron 1 of 2)	ID4	protein-coding	0.080132	0.59616
chr2	135169139	135172471	158975	intron (NM_002410, intron 12 of 15)	MGAT5	protein-coding	0.008703	0.437444
chr11	59323017	59326571	37837	Intergenic	MIR3162	ncRNA	0.031795	0.457103
chr1	175708570	175712789	2073	intron (NM_003285, intron 1 of 22)	TNR	protein-coding	0.008533	0.464455
chr10	13745257	13749888	118633	intron (NM_018027, intron 13 of 24)	PRPF18	protein-coding	0.02181	0.506045
chr19	45348979	45352069	1131	intron (NM_001042724, intron 1 of 8)	PVRL2	protein-coding	0.0589	0.632805
chr6	91222101	91226402	72769	3' UTR (NM_145333, exon 15 of 15)	MAP3K7	protein-coding	0.006743	0.346351
chr11	69454836	69458205	647	intron (NM_053056, intron 1 of 4)	CCND1	protein-coding	0.078065	0.635015
chr10	57385013	57388618	28065	Intergenic	MTRNR2L5	protein-coding	0.023024	0.44426
chr2	230131886	230136271	1979	intron (NM_017933, intron 1 of 3)	PID1	protein-coding	0.025542	0.466712
chr12	50612891	50616472	1807	intron (NM_016357, intron 4 of 10)	LIMA1	protein-coding	0.010612	0.427694
chr21	36258216	36262702	528	5' UTR (NM_001122607, exon 1 of 5)	RUNX1	protein-coding	0.081587	0.618899
chr2	128402982	128406151	1127	intron (NM_001161417, intron 1 of 1)	GPR17	protein-coding	0.028085	0.613249
chr15	66543452	66546677	1011	intron (NM_032445, intron 1 of 22)	MEGF11	protein-coding	0.068837	0.630502
chr11	101980241	101983585	721	intron (NM_001282097, intron 1 of 7)	YAP1	protein-coding	0.06878	0.572197
chr13	48983915	48987487	1952	exon (NM_005767, exon 7 of 7)	LPAR6	protein-coding	0.008959	0.34201
chr9	45726766	45729859	1283	TTS (NR_024060)	FAM27A	ncRNA	0.05367	0.60892
chrX	139584730	139589200	260	exon (NM_005634, exon 1 of 1)	SOX3	protein-coding	0.077181	0.610154
chr10	119301183	119307541	217	non-coding (NR_002791, exon 1 of 4)	EMX2OS	ncRNA	0.062913	0.599623
chr3	29321418	29325152	482	promoter-TSS (NR_109804)	RBMS3	protein-coding	0.016069	0.412851
chr18	76737218	76743068	-132	promoter-TSS (NM_171999)	SALL3	protein-coding	0.088376	0.598017
chr6	131571318	131574604	1662	intron (NM_004842, intron 1 of 1)	AKAP7	protein-coding	0.008825	0.406754
chr4	55095468	55101252	3096	intron (NM_006206, intron 1 of 22)	PDGFRA	protein-coding	0.066044	0.597061
chr3	47616760	47621288	1335	exon (NM_006574, exon 2 of 5)	CSPG5	protein-coding	0.064488	0.631707
chr6	21664495	21667974	-441	promoter-TSS (NR_015410)	CASC15	ncRNA	0.055188	0.587644
chr20	62795117	62799084	1273	intron (NM_004535, intron 1 of 22)	MYT1	protein-coding	0.021175	0.528478
chr3	58559732	58563689	1781	intron (NM_007177, intron 1 of 4)	FAM107A	protein-coding	0.013899	0.494442
chr2	63273722	63278627	-518	promoter-TSS (NR_033389)	AC009501.4	ncRNA	0.06524	0.576233
chr7	28994851	28998335	1436	exon (NM_014817, exon 2 of 2)	TRIL	protein-coding	0.092135	0.677762
chrX	46432941	46436038	1367	exon (NM_019886, exon 1 of 2)	CHST7	protein-coding	0.079755	0.624274
chr17	43043030	43046286	986	intron (NM_006688, intron 1 of 1)	C1QL1	protein-coding	0.067568	0.655818
chr18	24443170	24446761	-307	promoter-TSS (NR_026908)	AQP4-AS1	ncRNA	0.021164	0.478007
chr3	185541024	185544270	180	exon (NM_006548, exon 1 of 16)	IGF2BP2	protein-coding	0.109982	0.724053
chr10	116161136	116164509	1715	intron (NM_001001936, intron 1 of 18)	AFAP1L2	protein-coding	0.042692	0.541494
chr11	74861863	74866113	1956	intron (NM_001145212, intron 1 of 10)	SLCO2B1	protein-coding	0.011529	0.541284
chr19	13951016	13954186	-5128	Intergenic	MIR23A	ncRNA	0.051735	0.646168
chr20	23028953	23032216	-283	promoter-TSS (NM_000361)	THBD	protein-coding	0.079988	0.659314
chrX	82763423	82766584	1734	TTS (NM_000307)	POU3F4	protein-coding	0.04777	0.530044
chr10	72237864	72241978	1357	intron (NM_014431, intron 1 of 19)	PALD1	protein-coding	0.039378	0.610936
chr18	32397712	32400906	1007	intron (NM_001198944, intron 1 of 13)	DTNA	protein-coding	0.008453	0.401252
chr7	153583194	153586329	342	5' UTR (NM_001039350, exon 1 of 26)	DPP6	protein-coding	0.073684	0.61639
chr13	100631287	100637572	403	exon (NM_007129, exon 1 of 3)	ZIC2	protein-coding	0.084964	0.634585
chr2	220378068	220382908	1596	intron (NM_182847, intron 1 of 8)	ASIC4	protein-coding	0.023554	0.602355
chr1	152081819	152084950	4546	exon (NM_007113, exon 3 of 3)	TCHH	protein-coding	0.072181	0.634419
chr1	22979247	22983141	1512	intron (NM_000491, intron 1 of 2)	C1QB	protein-coding	0.014124	0.515019
chr12	119616574	119619827	1605	intron (NM_014365, intron 1 of 2)	HSPB8	protein-coding	0.019674	0.506454
chr17	61227911	61231585	142850	intron (NM_025185, intron 3 of 24)	TANC2	protein-coding	0.004627	0.355102
chr9	711678	714871	6468	exon (NM_001256877, exon 4 of 13)	KANK1	protein-coding	0.020357	0.490294
chr18	74960930	74964314	614	exon (NM_001480, exon 1 of 3)	GALR1	protein-coding	0.077423	0.625406
chr3	47930518	47934283	41355	intron (NM_001134364, intron 8 of 17)	MIR1226	ncRNA	0.009296	0.454063
chr9	214505	217911	-315	promoter-TSS (NM_152569)	C9orf66	protein-coding	0.03993	0.49457
chr17	74494060	74497804	1577	intron (NM_024599, intron 1 of 18)	RHBDF2	protein-coding	0.037393	0.602403
chr11	125347075	125350562	17388	intron (NM_005103, intron 3 of 9)	FEZ1	protein-coding	0.009464	0.440654
chr10	22908170	22911422	93707	intron (NM_005028, intron 1 of 9)	PIP4K2A	protein-coding	0.010763	0.434983

## Sheet: Supplemental Table 6
Dincer et al. Deciphering H3K4me3 Broad Domains Associated With Gene Regulatory Networks and Conserved Epigenomic Landscapes in the Human Brain
Supplemental Table 6: Coordinates of broadest (top 5%) peaks in PMBC (peripheral mononuclear blood cells)
Chr	Start	End	Distance to TSS	Annotation	Gene Name	Gene Type	CpG%	GC%
chr5	133449315	133456638	1626	intron (NR_033449, intron 1 of 7)	TCF7	protein-coding	0.041786	0.582196
chr11	128386234	128392836	2670	intron (NM_001143820, intron 3 of 9)	ETS1	protein-coding	0.024538	0.468272
chr7	150211211	150217698	2509	intron (NM_153236, intron 1 of 1)	GIMAP7	protein-coding	0.007245	0.375154
chr17	43298354	43304560	2165	intron (NM_005892, intron 1 of 26)	FMNL1	protein-coding	0.0369	0.617206
chr1	37939233	37945221	2108	intron (NM_025079, intron 2 of 5)	ZC3H12A	protein-coding	0.032899	0.590917
chr2	158295491	158301375	2171	intron (NM_004288, intron 1 of 7)	CYTIP	protein-coding	0.009007	0.397621
chr8	126958568	126963767	2274	intron (NR_038446, intron 1 of 1)	LINC00861	ncRNA	0.007886	0.399615
chr17	38716924	38721991	2279	intron (NM_001838, intron 1 of 2)	CCR7	protein-coding	0.015788	0.520126
chr17	75446675	75451705	2577	intron (NM_001113496, intron 1 of 9)	SEPT9	protein-coding	0.03161	0.594912
chr12	47607408	47612427	309	intron (NR_026544, intron 2 of 2)	PCED1B-AS1	ncRNA	0.012752	0.426096
chr3	50645063	50649977	1742	intron (NM_145071, intron 1 of 2)	CISH	protein-coding	0.03195	0.587386
chr6	24932524	24937293	1372	intron (NM_001286446, intron 1 of 13)	FAM65B	protein-coding	0.009855	0.410692
chr7	2558782	2563494	1659	intron (NM_001040167, intron 1 of 7)	LFNG	protein-coding	0.057725	0.661787
chr19	16435243	16439891	1916	intron (NM_016270, intron 2 of 2)	KLF2	protein-coding	0.077453	0.62465
chr1	117297042	117301599	2234	intron (NM_001767, intron 2 of 4)	CD2	protein-coding	0.011192	0.449539
chr17	33567290	33571831	-526	promoter-TSS (NM_144975)	SLFN5	protein-coding	0.033693	0.519155
chr3	50374138	50378603	-706	promoter-TSS (NM_170712)	RASSF1	protein-coding	0.06047	0.594492
chr14	100531461	100535882	1920	intron (NM_016337, intron 1 of 13)	EVL	protein-coding	0.014929	0.476707
chr15	81588972	81593349	1906	intron (NM_004513, intron 1 of 6)	IL16	protein-coding	0.01188	0.511421
chr1	92948161	92952484	-966	promoter-TSS (NM_001127215)	GFI1	protein-coding	0.076799	0.65148
chr7	50343148	50347440	916	intron (NM_001220768, intron 1 of 5)	IKZF1	protein-coding	0.056151	0.50594
chr11	308075	312298	2079	TTS (NM_006435)	IFITM2	protein-coding	0.041203	0.593277
chr15	45002588	45006756	987	intron (NM_004048, intron 1 of 3)	B2M	protein-coding	0.03023	0.468218
chr1	25253143	25257235	1581	intron (NM_001031680, intron 2 of 5)	RUNX3	protein-coding	0.069648	0.615685
chr11	118659457	118663543	157	intron (NM_004397, intron 1 of 13)	DDX6	protein-coding	0.053842	0.559824
chr7	142493848	142497892	15962	Intergenic	PRSS2	protein-coding	0.031899	0.541656
chr4	40198384	40202384	1857	intron (NM_001278363, intron 1 of 2)	RHOH	protein-coding	0.01525	0.43989
chr11	413435	417413	-425	promoter-TSS (NM_001135054)	SIGIRR	protein-coding	0.044243	0.65519
chr22	31685447	31689317	1138	intron (NM_052880, intron 1 of 5)	PIK3IP1	protein-coding	0.044703	0.557995
chr19	14491760	14495624	1736	intron (NM_001025160, intron 1 of 18)	CD97	protein-coding	0.02381	0.560673
chr17	76126479	76130322	88	promoter-TSS (NM_007267)	TMC6	protein-coding	0.046578	0.653486
chr18	3245993	3249735	336	5' UTR (NM_006471, exon 1 of 4)	MYL12A	protein-coding	0.040887	0.493989
chr17	80186120	80189842	1094	intron (NM_004207, intron 1 of 4)	SLC16A3	protein-coding	0.085438	0.724684
chr1	111739805	111743525	1660	intron (NM_001271833, intron 2 of 11)	DENND2D	protein-coding	0.011828	0.529159
chr15	75073470	75077162	891	intron (NM_004383, intron 1 of 12)	CSK	protein-coding	0.046587	0.621988
chr7	100180895	100184587	1035	intron (NM_002319, intron 1 of 17)	LRCH4	protein-coding	0.045233	0.618467
chr1	207091613	207095303	1777	intron (NM_005449, intron 1 of 7)	FAIM3	protein-coding	0.008943	0.471688
chr10	8095609	8099294	784	5' UTR (NM_002051, exon 2 of 6)	GATA3	protein-coding	0.062958	0.582203
chr5	35856753	35860397	1598	intron (NM_002185, intron 1 of 7)	IL7R	protein-coding	0.004116	0.370919
chr11	35160369	35163990	1762	intron (NM_001001389, intron 1 of 16)	CD44	protein-coding	0.025684	0.522087
chr11	2320869	2324489	464	promoter-TSS (NM_139022)	C11orf21	protein-coding	0.028177	0.640983
chr7	150433944	150437534	1303	intron (NM_018384, intron 1 of 2)	GIMAP5	protein-coding	0.011421	0.451685
chr1	24828308	24831894	714	intron (NM_001251983, intron 1 of 3)	RCAN3	protein-coding	0.048801	0.526345
chr2	238599827	238603384	798	intron (NM_004735, intron 1 of 9)	LRRFIP1	protein-coding	0.06185	0.611298
chr5	39199550	39203096	18357	intron (NM_199335, intron 2 of 17)	FYB	protein-coding	0.009306	0.428531
chr21	36418315	36421842	1517	intron (NM_001754, intron 2 of 8)	RUNX1	protein-coding	0.017862	0.465703
chr11	317662	321188	1489	TTS (NM_021034)	IFITM3	protein-coding	0.049915	0.632549
chr16	3115043	3118559	1016	intron (NM_001012631, intron 3 of 7)	IL32	protein-coding	0.023891	0.597384
chr13	99956161	99959657	1840	intron (NM_004951, intron 1 of 1)	GPR183	protein-coding	0.012014	0.406348
chr11	108091944	108095399	112	promoter-TSS (NM_002519)	ATM	protein-coding	0.040521	0.482928
chr12	7060195	7063645	1486	intron (NM_080548, intron 3 of 15)	PTPN6	protein-coding	0.030145	0.610548
chr16	88519189	88522633	897	intron (NM_153813, intron 1 of 9)	ZFPM1	protein-coding	0.105401	0.710885
chr12	107711855	107715298	1379	exon (NM_001018072, exon 1 of 17)	BTBD11	protein-coding	0.080744	0.651858
chrX	48774285	48777719	411	intron (NM_006875, intron 1 of 5)	PIM2	protein-coding	0.040186	0.571179
chr11	313332	316759	1054	exon (NM_003641, exon 2 of 2)	IFITM1	protein-coding	0.043186	0.618145
chr16	29674020	29677442	1191	exon (NM_003123, exon 2 of 2)	SPN	protein-coding	0.025132	0.598306
chr5	131823595	131826996	1170	intron (NM_002198, intron 1 of 9)	IRF1	protein-coding	0.049691	0.580541
chr16	88767164	88770561	1163	intron (NM_178841, intron 1 of 5)	RNF166	protein-coding	0.039741	0.640377
chr14	52780206	52783587	880	exon (NM_000956, exon 1 of 2)	PTGER2	protein-coding	0.049689	0.557658
chr12	15111152	15114521	1726	intron (NM_001175, intron 1 of 5)	ARHGDIB	protein-coding	0.014841	0.452226
chr11	102187810	102191153	1300	intron (NM_182962, intron 1 of 9)	BIRC3	protein-coding	0.02064	0.474282
chr7	150147645	150150986	1353	intron (NM_175571, intron 1 of 4)	GIMAP8	protein-coding	0.02185	0.518253
chrX	153597080	153600405	4264	intron (NM_001110556, intron 2 of 47)	FLNA	protein-coding	0.056842	0.662357
chr17	46618816	46622121	-1245	exon (NM_002145, exon 2 of 2)	HOXB-AS1	ncRNA	0.059909	0.586207
chr5	149789475	149792759	1382	intron (NM_001025158, intron 1 of 5)	CD74	protein-coding	0.014007	0.506545
chr1	31227596	31230843	1464	intron (NM_006762, intron 1 of 7)	LAPTM5	protein-coding	0.018171	0.552648
chr7	97910442	97913688	1086	intron (NM_001159491, intron 2 of 2)	BRI3	protein-coding	0.063155	0.641823
chr12	10019450	10022692	1387	intron (NM_005127, intron 1 of 4)	CLEC2B	protein-coding	0.011413	0.329325
chr5	169722057	169725297	1145	intron (NM_005565, intron 1 of 20)	LCP2	protein-coding	0.013889	0.48627
chr1	9711387	9714604	1205	non-coding (NR_027045, exon 2 of 2)	PIK3CD	protein-coding	0.060305	0.609695
chr9	117147588	117150795	7494	intron (NM_030767, intron 1 of 21)	AKNA	protein-coding	0.022139	0.572319
chr1	154377595	154380771	1514	intron (NM_000565, intron 1 of 9)	IL6R	protein-coding	0.036839	0.584199
chr1	32716575	32719748	1321	intron (NM_005356, intron 1 of 12)	LCK	protein-coding	0.01954	0.557026
chr11	58977171	58980342	1738	exon (NM_001039396, exon 1 of 1)	MPEG1	protein-coding	0.015453	0.492434
chrX	153190514	153193676	-381	promoter-TSS (NM_001666)	ARHGAP4	protein-coding	0.042378	0.619981
chr2	182321452	182324613	1413	exon (NM_000885, exon 2 of 28)	ITGA4	protein-coding	0.04429	0.509488
chr6	149802897	149806052	1674	intron (NM_207360, intron 1 of 5)	ZC3H12D	protein-coding	0.019651	0.505387
chr19	2082227	2085368	12472	intron (NM_130807, intron 2 of 4)	MOB3A	protein-coding	0.029608	0.567791
chr6	42013640	42016749	1438	intron (NM_001287434, intron 1 of 4)	CCND3	protein-coding	0.028627	0.534084
chr15	57592255	57595353	1241	intron (NR_024433, intron 1 of 2)	LINC00926	ncRNA	0.013557	0.474347
chr19	660523	663606	1169	intron (NM_194460, intron 1 of 8)	RNF126	protein-coding	0.077198	0.665694
chr5	171612641	171615717	1167	intron (NM_005990, intron 1 of 18)	STK10	protein-coding	0.057217	0.60091
chr16	10971084	10974160	1567	intron (NM_001286402, intron 1 of 19)	CIITA	protein-coding	0.031209	0.572636
chr2	233924798	233927872	1299	intron (NM_001017915, intron 1 of 25)	INPP5D	protein-coding	0.021145	0.56878
chr2	197033907	197036955	905	intron (NM_004226, intron 1 of 7)	STK17B	protein-coding	0.057415	0.512955
chr20	39765413	39768457	-295	promoter-TSS (NR_109889)	RP1-1J6.2	ncRNA	0.065046	0.627915
chr6	31322395	31325433	-821	promoter-TSS (NR_106951).2	MIR6891	ncRNA	0.050691	0.613689
chr12	57080372	57083407	-108	promoter-TSS (NR_104219)	PTGES3	protein-coding	0.057661	0.549078
chr3	195267600	195270632	1108	intron (NM_006241, intron 1 of 5)	PPP1R2	protein-coding	0.044525	0.476756
chr1	149821580	149824610	467	promoter-TSS (NR_036461)	HIST2H2AA3	protein-coding	0.079538	0.599802
chr11	72523862	72526890	-75	promoter-TSS (NM_033388)	ATG16L2	protein-coding	0.053501	0.622648
chr19	41856793	41859818	1533	intron (NM_000660, intron 1 of 6)	TGFB1	protein-coding	0.06843	0.658956
chr22	37678155	37681174	1169	intron (NM_013385, intron 1 of 12)	CYTH4	protein-coding	0.019874	0.576159
chr10	72359985	72363000	1039	intron (NM_001083116, intron 1 of 2)	PRF1	protein-coding	0.022554	0.575928
chr17	45810291	45813305	1188	intron (NM_013351, intron 1 of 5)	TBX21	protein-coding	0.052422	0.618905
chr22	39149976	39152976	-9	promoter-TSS (NM_001199580)	SUN2	protein-coding	0.059333	0.599134
chr7	138791891	138794884	1078	intron (NM_024625, intron 1 of 8)	ZC3HAV1	protein-coding	0.053124	0.55845
chr22	37543338	37546321	1133	intron (NM_000878, intron 1 of 9)	IL2RB	protein-coding	0.020784	0.603887
chr3	128837984	128840961	1175	intron (NM_001204890, intron 11 of 12)	RAB43	protein-coding	0.050722	0.605104
chr9	130665900	130668876	239	intron (NR_104629, intron 1 of 5)	ST6GALNAC6	protein-coding	0.017473	0.581458
chr22	50967653	50970616	-620	promoter-TSS (NM_001113755)	TYMP	protein-coding	0.099224	0.714238
chr2	54784982	54787945	932	intron (NM_178313, intron 1 of 30)	SPTBN1	protein-coding	0.043199	0.526991
chr5	175961994	175964927	961	intron (NM_014901, intron 1 of 10)	RNF44	protein-coding	0.051483	0.609748
chr15	75493675	75496608	920	intron (NM_015492, intron 1 of 2)	C15orf39	protein-coding	0.062393	0.643831
chr11	62311769	62314700	1098	intron (NM_001620, intron 1 of 4)	AHNAK	protein-coding	0.060048	0.656889
chr19	51873121	51876048	1376	TTS (NM_005601)	NKG7	protein-coding	0.018107	0.560792
chr1	160678711	160681635	1468	intron (NM_001256030, intron 1 of 2)	CD48	protein-coding	0.00684	0.432479
chr11	3860065	3862987	687	intron (NM_001665, intron 1 of 1)	RHOG	protein-coding	0.046201	0.612727
chr20	57579918	57582832	934	intron (NM_001336, intron 2 of 5)	CTSZ	protein-coding	0.045299	0.64837
chr12	111843097	111846007	800	intron (NM_005475, intron 1 of 7)	SH2B3	protein-coding	0.059107	0.648918
chr16	1583476	1586379	1269	intron (NM_024600, intron 1 of 2)	TMEM204	protein-coding	0.047882	0.617769
chr19	3178279	3181179	993	exon (NM_003775, exon 1 of 1)	S1PR4	protein-coding	0.055172	0.642192
chr12	9911122	9914010	931	intron (NM_001781, intron 1 of 4)	CD69	protein-coding	0.014543	0.396331
chrX	135730668	135733548	1772	intron (NM_000074, intron 1 of 4)	CD40LG	protein-coding	0.005556	0.391531
chr9	95726169	95729043	1363	intron (NM_001286993, intron 1 of 17)	FGD3	protein-coding	0.025748	0.58713
chr9	130538565	130541422	1055	intron (NM_170600, intron 1 of 11)	SH2D3C	protein-coding	0.019601	0.576277
chr12	31476563	31479418	740	non-coding (NR_026806, exon 1 of 1)	FLJ13224	ncRNA	0.094571	0.637255
chr6	159463208	159466061	-1249	exon (NM_054114, exon 4 of 10)	TAGAP	protein-coding	0.01402	0.392782
chr19	1205354	1208199	978	5' UTR (NM_000455, exon 1 of 10)	STK11	protein-coding	0.093146	0.685875
chr16	84648809	84651653	1471	intron (NM_021149, intron 2 of 3)	COTL1	protein-coding	0.051336	0.551142
chr12	6448505	6451349	1356	intron (NM_001065, intron 1 of 9)	TNFRSF1A	protein-coding	0.018284	0.550439
chr22	37637553	37640391	1367	intron (NM_002872, intron 1 of 6)	RAC2	protein-coding	0.023608	0.586474
chr11	64036447	64039277	-13949	TTS (NM_000932)	GPR137	protein-coding	0.05583	0.619216
chr2	220040957	220043784	-569	promoter-TSS (NM_015680)	FAM134A	protein-coding	0.07676	0.635078
chr12	32111832	32114651	888	intron (NM_018169, intron 1 of 5)	KIAA1551	protein-coding	0.045406	0.491135
chrY	1603499	1606315	1130	intron (NM_178129, intron 1 of 1).2	P2RY8	protein-coding	0.037997	0.547036
chr4	1241005	1243819	496	promoter-TSS (NR_033339)	CTBP1	protein-coding	0.122601	0.743517
chr17	76776092	76778892	884	intron (NM_004762, intron 1 of 12)	CYTH1	protein-coding	0.074643	0.625134
chr14	71107664	71110460	558	exon (NM_015351, exon 1 of 3)	TTC9	protein-coding	0.067597	0.609939
chr14	61788126	61790920	1008	intron (NM_006255, intron 1 of 13)	PRKCH	protein-coding	0.053686	0.551699
chr2	220116942	220119732	331	intron (NR_003063, intron 1 of 3)	TUBA4A	protein-coding	0.053047	0.615192
chr19	1066840	1069627	1068	intron (NM_012292, intron 1 of 22)	HMHA1	protein-coding	0.057051	0.663199
chr19	17515587	17518369	-521	promoter-TSS (NM_004335)	BST2	protein-coding	0.016894	0.538627
chr1	111415764	111418545	1432	intron (NM_001040033, intron 2 of 8)	CD53	protein-coding	0.006832	0.442847
chr12	69004153	69006934	924	intron (NM_001251917, intron 1 of 5)	RAP1B	protein-coding	0.065085	0.535586
chr1	209941615	209944396	1172	intron (NM_001287754, intron 1 of 6)	TRAF3IP3	protein-coding	0.017979	0.507908
chr2	99345900	99348679	300	intron (NM_012214, intron 1 of 15)	MGAT4A	protein-coding	0.082044	0.594964
chr2	61763482	61766258	548	5' UTR (NM_003400, exon 1 of 25)	XPO1	protein-coding	0.06232	0.603889
chr3	194406392	194409165	1156	exon (NM_153690, exon 1 of 1)	FAM43A	protein-coding	0.092319	0.664023
chr19	4914244	4917012	5062	intron (NM_013282, intron 1 of 15)	UHRF1	protein-coding	0.034321	0.552546
chr1	206730320	206733088	1212	intron (NM_182665, intron 1 of 4)	RASSF5	protein-coding	0.030347	0.539184
chr20	17948210	17950978	40	promoter-TSS (NM_001282454)	SNX5	protein-coding	0.062861	0.548935
chr11	67203676	67206439	96	promoter-TSS (NM_005608)	PTPRCAP	protein-coding	0.031849	0.64508
chr17	66285941	66288695	87	promoter-TSS (NM_004694)	SLC16A6	protein-coding	0.080973	0.617786
chr21	46338679	46341432	-895	promoter-TSS (NR_038312)	ITGB2-AS1	ncRNA	0.033418	0.627451
chr2	198173227	198175980	918	intron (NM_153697, intron 1 of 9)	ANKRD44	protein-coding	0.062477	0.569354
chr1	155657048	155659798	24	promoter-TSS (NM_004632)	YY1AP1	protein-coding	0.063273	0.585605
chr17	57915294	57918043	-1959	intron (NM_030938, intron 11 of 11)	MIR21	ncRNA	0.012368	0.393455
chr11	73691986	73694729	532	intron (NM_003355, intron 1 of 7)	UCP2	protein-coding	0.049581	0.583455
chr1	160614680	160617422	1050	intron (NR_104399, intron 1 of 5)	SLAMF1	protein-coding	0.010576	0.479402
chr1	9688574	9691315	-21846	Intergenic	PIK3CD	protein-coding	0.023714	0.596645
chr19	45970714	45973452	830	intron (NM_001114171, intron 1 of 2)	FOSB	protein-coding	0.068663	0.611537
chr15	63795727	63798459	383	intron (NM_006537, intron 1 of 14)	USP3	protein-coding	0.077599	0.605928
chr12	56324489	56327212	38	promoter-TSS (NM_201444)	DGKA	protein-coding	0.030848	0.543319
chr17	56414493	56417209	1288	intron (NR_038418, intron 2 of 3)	BZRAP1-AS1	ncRNA	0.0162	0.564961
chr12	9800684	9803398	1398	intron (NR_046444, intron 1 of 4)	LOC374443	pseudo	0.02395	0.454512
chr3	16327843	16330555	22532	intron (NM_138381, intron 5 of 8)	OXNAD1	protein-coding	0.007743	0.449318
chr3	30647454	30650165	815	intron (NM_003242, intron 1 of 6)	TGFBR2	protein-coding	0.053486	0.523599
chr6	31238193	31240896	369	exon (NM_002117, exon 2 of 8)	HLA-C	protein-coding	0.051794	0.593195
chr2	113931285	113933978	1071	intron (NM_012455, intron 1 of 16)	PSD4	protein-coding	0.012625	0.570527
chr6	30456896	30459574	1052	exon (NM_005516, exon 3 of 8).4	HLA-E	protein-coding	0.045183	0.589772
chr1	100817069	100819746	384	5' UTR (NM_033313, exon 1 of 11)	CDC14A	protein-coding	0.049682	0.561613
chr1	147930444	147933112	202	non-coding (NR_027468, exon 1 of 5)	LINC01138	ncRNA	0.064468	0.591982
chr1	144339161	144341803	291	intron (NR_109754, intron 1 of 2)	LINC00623	ncRNA	0.065481	0.589482
chr3	50273639	50276280	1370	intron (NM_001282618, intron 1 of 7)	GNAI2	protein-coding	0.034078	0.619228
chr1	198608292	198610928	1512	intron (NM_001267798, intron 2 of 3)	PTPRC	protein-coding	0.004552	0.299204
chr19	42386585	42389217	-545	promoter-TSS (NM_199002)	ARHGEF1	protein-coding	0.067629	0.625522
chr17	42401515	42404146	-613	promoter-TSS (NM_016016)	SLC25A39	protein-coding	0.08894	0.640578
chr6	135501988	135504614	848	intron (NM_001161659, intron 1 of 13)	MYB	protein-coding	0.08949	0.648268
chr4	84033001	84035625	1598	intron (NM_016619, intron 1 of 4)	PLAC8	protein-coding	0.012195	0.394667
chr14	98442206	98444827	945	intron (NR_015430, intron 1 of 2)	C14orf64	ncRNA	0.017169	0.461098
chr6	30709716	30712335	-572	promoter-TSS (NM_005803)	FLOT1	protein-coding	0.065674	0.626336
chr16	11348080	11350693	653	intron (NM_003745, intron 1 of 1)	SOCS1	protein-coding	0.093379	0.685922
chrX	128913692	128916304	1106	intron (NM_018990, intron 1 of 7)	SASH3	protein-coding	0.014165	0.551091
chr7	101928523	101931131	1422	intron (NM_020979, intron 1 of 6)	SH2B2	protein-coding	0.080521	0.708701
chr17	62007353	62009961	1047	intron (NM_001039933, intron 2 of 5)	CD79B	protein-coding	0.026074	0.609812
chr3	160116736	160119342	-308	promoter-TSS (NM_001190241)	SMC4	protein-coding	0.069839	0.555044
chr2	85131966	85134571	505	intron (NM_021103, intron 2 of 2)	TMSB10	protein-coding	0.06142	0.605909
chr6	7107187	7109790	402	intron (NM_001003700, intron 1 of 11)	RREB1	protein-coding	0.105263	0.704301
chr15	26106223	26108825	825	intron (NM_024490, intron 1 of 20)	ATP10A	protein-coding	0.073021	0.628506
chr6	138187748	138190347	323	non-coding (NR_049793, exon 1 of 4)	RP11-356I2.4	ncRNA	0.053482	0.555
chr3	31573337	31575927	141	exon (NM_178862, exon 1 of 16)	STT3B	protein-coding	0.093436	0.636048
chr19	796712	799301	614	intron (NM_031991, intron 1 of 13)	PTBP1	protein-coding	0.102356	0.702317
chr17	2698999	2701587	561	intron (NM_001100398, intron 1 of 23)	RAP1GAP2	protein-coding	0.032844	0.602163
chr5	1521777	1524365	1005	intron (NM_024830, intron 1 of 13)	LPCAT1	protein-coding	0.077666	0.690614
chr2	98329301	98331886	562	intron (NM_001079, intron 2 of 13)	ZAP70	protein-coding	0.021663	0.596288
chr8	145025404	145027985	1394	intron (NM_000445, intron 2 of 32)	PLEC	protein-coding	0.050756	0.682029
chr6	44230848	44233425	1389	intron (NM_004556, intron 1 of 5)	NFKBIE	protein-coding	0.036088	0.610163
chr6	91004419	91006996	855	intron (NM_021813, intron 1 of 8)	BACH2	protein-coding	0.106713	0.678433
chr21	43824034	43826603	1347	intron (NM_001001895, intron 1 of 13)	UBASH3A	protein-coding	0.024912	0.540856
chr9	74382128	74384696	388	5' UTR (NM_001135820, exon 1 of 23)	TMEM2	protein-coding	0.066589	0.625146
chr6	32820333	32822895	134	promoter-TSS (NM_002800).4	TAP1	protein-coding	0.055035	0.611003
chr4	154386995	154389556	777	intron (NM_001131007, intron 1 of 34)	KIAA0922	protein-coding	0.066771	0.592896
chr5	154237005	154239562	85	promoter-TSS (NM_004779)	CNOT8	protein-coding	0.062573	0.555121
chr6	31548153	31550710	771	intron (NM_009588, intron 1 of 2)	LTB	protein-coding	0.041455	0.60086
chr1	159893266	159895818	-201	promoter-TSS (NM_001277223)	TAGLN2	protein-coding	0.043103	0.615746
chr17	75368738	75371290	742	intron (NM_001113493, intron 1 of 10)	SEPT9	protein-coding	0.072884	0.688602
chr1	226249532	226252077	376	intron (NM_002107, intron 1 of 3)	H3F3AP4	pseudo	0.08723	0.606834
chr13	50654518	50657061	-516	promoter-TSS (NR_002605)	DLEU1	ncRNA	0.063704	0.541667
chr13	114896013	114898556	811	intron (NM_007368, intron 1 of 23)	RASA3	protein-coding	0.085726	0.670204
chr19	42635081	42637623	273	promoter-TSS (NR_038332)	POU2F2	protein-coding	0.027931	0.59418
chr7	151215206	151217743	536	intron (NM_005614, intron 1 of 7)	RHEB	protein-coding	0.097753	0.638692
chr2	204571284	204573819	1353	intron (NM_001243078, intron 1 of 2)	CD28	protein-coding	0.012623	0.387224
chr2	68961929	68964459	1281	intron (NM_001007231, intron 1 of 10)	ARHGAP25	protein-coding	0.006719	0.397866
chr11	47397550	47400078	1313	intron (NM_001080547, intron 1 of 4)	SPI1	protein-coding	0.022152	0.631475
chr11	60738956	60741483	1106	intron (NM_001254750, intron 1 of 10)	CD6	protein-coding	0.018995	0.557753
chr9	131643252	131645779	124	promoter-TSS (NM_001127244)	LRRC8A	protein-coding	0.055797	0.59731
chr1	143742950	143745476	244	non-coding (NR_027469, exon 1 of 5)	LINC01138	ncRNA	0.067696	0.597942
chr16	57022321	57024847	-27402	Intergenic	NLRC5	protein-coding	0.034046	0.552434
chr17	8150337	8152860	-185	promoter-TSS (NR_046431)	CTC1	protein-coding	0.057471	0.56775
chr9	110249300	110251821	1487	intron (NM_004235, intron 2 of 4)	KLF4	protein-coding	0.088457	0.66019
chr14	91974823	91977340	743	5' UTR (NM_001284280, exon 1 of 15)	SMEK1	protein-coding	0.083035	0.607228
chr19	1026380	1028897	1340	intron (NM_004368, intron 1 of 6)	CNN2	protein-coding	0.063568	0.671962
chr3	16925657	16928172	462	intron (NM_001144382, intron 3 of 7)	PLCL2	protein-coding	0.067594	0.579491
chr17	34899947	34902462	467	intron (NM_024835, intron 1 of 13)	GGNBP2	protein-coding	0.071571	0.622814
chr1	27959601	27962114	870	intron (NM_005248, intron 1 of 12)	FGR	protein-coding	0.04815	0.618934
chr6	32811153	32813665	303	promoter-TSS (NM_148919)	PSMB8	protein-coding	0.038615	0.564266
chr11	62367571	62370083	485	TTS (NM_153265)	MTA2	protein-coding	0.075239	0.614803
chr1	6086084	6088593	1265	intron (NM_003636, intron 1 of 15)	KCNAB2	protein-coding	0.029892	0.59761
chr6	170123068	170125576	-216	promoter-TSS (NM_018288)	PHF10	protein-coding	0.120016	0.697888
chr1	12226867	12229372	1059	intron (NM_001066, intron 1 of 9)	TNFRSF1B	protein-coding	0.052295	0.624501
chr1	17764020	17766521	-211	promoter-TSS (NM_001136204)	RCC2	protein-coding	0.106757	0.682654
chr6	31631702	31634194	231	promoter-TSS (NM_001320).2	GPANK1	protein-coding	0.050161	0.584838
chr19	49977115	49979606	542	intron (NM_001459, intron 2 of 8)	FLT3LG	protein-coding	0.028101	0.611156
chr6	2901372	2903862	929	intron (NM_004155, intron 1 of 6)	SERPINB9	protein-coding	0.049398	0.605781
chr1	144519553	144522043	1171	non-coding (NR_024584, exon 2 of 4)	RP11-640M9.1	ncRNA	0.065863	0.594942
chr1	53791782	53794267	797	intron (NM_001018054, intron 1 of 17)	LRP8	protein-coding	0.094567	0.697908
chr1	1709380	1711864	-325	promoter-TSS (NM_023018)	NADK	protein-coding	0.078502	0.653119
chr22	38071129	38073611	757	intron (NM_002305, intron 1 of 3)	LGALS1	protein-coding	0.033441	0.613774
chr1	167485349	167487828	1259	intron (NM_198053, intron 1 of 7)	CD247	protein-coding	0.025413	0.546371
chr6	144605875	144608351	-5760	Intergenic	UTRN	protein-coding	0.080775	0.639483
chr9	99179243	99181718	189	5' UTR (NM_153695, exon 1 of 5)	ZNF367	protein-coding	0.111111	0.70517
chr1	205288418	205290892	1228	intron (NM_030952, intron 1 of 6)	NUAK2	protein-coding	0.038399	0.524444
chr22	37880234	37882708	954	intron (NM_002405, intron 1 of 7)	MFNG	protein-coding	0.040825	0.644444
chr1	149512266	149514738	-39501	Intergenic	PPIAL4C	protein-coding	0.03843	0.534573
chr5	131629208	131631680	299	exon (NM_003059, exon 1 of 10)	SLC22A4	protein-coding	0.063107	0.637687
chr8	21768726	21771198	1243	exon (NM_003974, exon 2 of 5)	DOK2	protein-coding	0.033981	0.614638
chr15	40598760	40601231	179	5' UTR (NM_004573, exon 1 of 32)	PLCB2	protein-coding	0.021044	0.608414
chr11	279437	281908	2102	exon (NM_138329, exon 4 of 8)	NLRP6	protein-coding	0.098745	0.690939
chr7	72298386	72300855	-332	promoter-TSS (NM_001145440)	SBDSP1	pseudo	0.055083	0.527935
chr6	391326	393792	820	intron (NM_001195286, intron 1 of 8)	IRF4	protein-coding	0.111517	0.720308
chr13	46753912	46756378	1314	intron (NM_002298, intron 1 of 15)	LCP1	protein-coding	0.008516	0.362789
chr8	121822164	121824624	915	intron (NM_021021, intron 1 of 6)	SNTB1	protein-coding	0.060976	0.58269
chr19	925023	927480	214	intron (NM_005224, intron 1 of 8)	ARID3A	protein-coding	0.089133	0.688365
chr6	130339778	130342230	1276	intron (NM_032438, intron 1 of 22)	L3MBTL3	protein-coding	0.108075	0.659193
chr11	34072808	34075257	802	exon (NM_005898, exon 2 of 19)	CAPRIN1	protein-coding	0.086974	0.652653
chr5	217763	220201	626	promoter-TSS (NM_145265)	SDHA	protein-coding	0.065628	0.576056
chr2	61107969	61110405	435	promoter-TSS (NR_033980)	REL	protein-coding	0.059934	0.562987
chr14	91882250	91884685	721	intron (NM_001080414, intron 1 of 29)	CCDC88C	protein-coding	0.076797	0.618637
chr8	56791575	56794010	406	intron (NM_001111097, intron 1 of 12)	LYN	protein-coding	0.068172	0.602217
chr8	66752597	66755031	155	5' UTR (NM_001242318, exon 1 of 13)	PDE7A	protein-coding	0.078061	0.621355
chr1	19810432	19812864	-447	promoter-TSS (NM_001282162)	CAPZB	protein-coding	0.075247	0.683107
chr5	49961788	49964220	232	exon (NM_001178056, exon 1 of 25)	PARP8	protein-coding	0.067023	0.596794
chr20	62257564	62259994	-398	promoter-TSS (NM_012384)	GMEB2	protein-coding	0.101235	0.712464
chr19	48111261	48113690	1022	intron (NM_015711, intron 1 of 14)	GLTSCR1	protein-coding	0.097983	0.714403
chr3	105586026	105588454	647	intron (NM_170662, intron 1 of 18)	CBLB	protein-coding	0.050247	0.529436
chr15	30916688	30919115	-978	promoter-TSS (NM_001039841)	ARHGAP11B	protein-coding	0.038731	0.489703
chr18	2654986	2657405	309	promoter-TSS (NR_033754)	SMCHD1	protein-coding	0.089293	0.623554
chr1	167189106	167191523	191	intron (NM_002697, intron 1 of 15)	POU2F1	protein-coding	0.091849	0.675765
chr17	42275872	42278279	-1546	Intergenic	ATXN7L3	protein-coding	0.093062	0.720515
chr12	111125559	111127964	201	intron (NM_001040107, intron 1 of 7)	HVCN1	protein-coding	0.045738	0.62552
chr22	38034673	38037078	191	intron (NM_018957, intron 1 of 17)	SH3BP1	protein-coding	0.04158	0.647132
chr19	3060785	3063188	385	intron (NM_198969, intron 1 of 6)	AES	protein-coding	0.086558	0.696339
chr16	67595506	67597908	397	intron (NM_001191022, intron 1 of 9)	CTCF	protein-coding	0.104496	0.678735
chr2	97202444	97204843	1179	intron (NM_212481, intron 1 of 6)	ARID5A	protein-coding	0.071697	0.654583
chr14	81685514	81687910	584	intron (NM_201595, intron 1 of 8)	GTF2A1	protein-coding	0.087646	0.605757
chr5	43007633	43010029	10082	Intergenic	LOC648987	ncRNA	0.039232	0.477263
chr10	121300730	121303121	297	intron (NM_001005339, intron 1 of 4)	RGS10	protein-coding	0.086993	0.657191
chr5	131746021	131748407	749	intron (NR_045116, intron 1 of 3)	C5orf56	ncRNA	0.049874	0.575618
chr17	43661428	43663814	17127	Intergenic	LOC644172	pseudo	0.07544	0.635107
chr17	1530674	1533058	-197	promoter-TSS (NM_001284498)	SLC43A2	protein-coding	0.094799	0.703145
chr17	62095906	62098290	896	intron (NM_001099788, intron 1 of 5)	ICAM2	protein-coding	0.02349	0.477568
chr2	85106720	85109101	459	intron (NM_001080824, intron 1 of 5)	TRABD2A	protein-coding	0.060059	0.571788
chr7	128577931	128580311	850	intron (NM_032643, intron 1 of 8)	IRF5	protein-coding	0.04958	0.650987
chr8	12611349	12613726	455	exon (NM_152271, exon 1 of 12)	LONRF1	protein-coding	0.115271	0.730866
chr12	99037831	99040207	-59	promoter-TSS (NM_001160)	APAF1	protein-coding	0.065657	0.584771
chr17	27466029	27468404	40191	intron (NM_203318, intron 2 of 40)	MYO18A	protein-coding	0.018947	0.578283
chr5	32172681	32175053	558	intron (NM_022130, intron 1 of 3)	GOLPH3	protein-coding	0.078415	0.587021
chr5	75698376	75700747	481	intron (NM_006633, intron 1 of 35)	IQGAP2	protein-coding	0.063264	0.599916
chr19	36389484	36391855	883	intron (NM_139239, intron 1 of 11)	NFKBID	protein-coding	0.06453	0.622681
chr17	7209989	7212359	-114	promoter-TSS (NM_001143762)	EIF5A	protein-coding	0.079325	0.626318
chr4	153455867	153458234	-366	promoter-TSS (NM_001257069)	DKFZP434I0714	ncRNA	0.078158	0.646115
chr10	28820857	28823222	-382	promoter-TSS (NR_033805)	WAC	protein-coding	0.104017	0.679628
chr2	208393843	208396206	408	intron (NM_134442, intron 1 of 8)	CREB1	protein-coding	0.089293	0.630711
chr11	75061412	75063773	283	intron (NM_004041, intron 1 of 15)	ARRB1	protein-coding	0.066921	0.643946
chr6	2988715	2991073	1693	non-coding (NR_026856, exon 2 of 3)	LINC01011	ncRNA	0.041137	0.529886
chr20	31170861	31173219	835	intron (NM_001256798, intron 1 of 10)	C20orf112	protein-coding	0.129771	0.791013
chr20	825311	827668	1238	3' UTR (NM_001042353, exon 2 of 2)	FAM110A	protein-coding	0.0437	0.617472
chr2	208488963	208491317	-167	promoter-TSS (NM_145280)	METTL21A	protein-coding	0.079439	0.628875
chr20	43594782	43597135	838	promoter-TSS (NR_038341)	STK4	protein-coding	0.037824	0.542906
chr10	32665811	32668163	739	intron (NM_001282391, intron 1 of 13)	EPC1	protein-coding	0.01148	0.358266
chrX	70752449	70754800	712	intron (NM_181673, intron 1 of 21)	OGT	protein-coding	0.046789	0.5
chr14	59654525	59656873	318	intron (NM_001270520, intron 1 of 24)	DAAM1	protein-coding	0.06644	0.607067
chr1	154980618	154982966	6686	intron (NR_049765, intron 2 of 3)	ZBTB7B	protein-coding	0.017462	0.621967
chr6	34203771	34206118	294	5' UTR (NM_145902, exon 1 of 5)	HMGA1	protein-coding	0.106093	0.699744
chr1	244997268	244999615	-198	promoter-TSS (NM_198076)	COX20	protein-coding	0.06732	0.554514
chr5	180649558	180651902	467	non-coding (NR_045218, exon 1 of 7)	TRIM41	protein-coding	0.056741	0.603412

## Sheet: Supplemental Table 7
Dincer et al. Deciphering H3K4me3 Broad Domains Associated With Gene Regulatory Networks and Conserved Epigenomic Landscapes in the Human Brain
Supplemental Table 7: Novel PFC Transcripts associated with Intergenic (top 5%) broadest H3K4me3 peaks in PFC neurons
Intergenic Broadest h3k4me3			PFC NOVEL Transcripts
chr3	44036154	44044653	chr3	44039582	44040432
			chr3	44038442	44038747
			chr3	44040913	44045171
chr4	565745	573996	chr4	568573	568974
			chr4	566053	567886
chr17	79368608	79375671	chr17	79369608	79369910
chr15	78108021	78114587	chr15	78113352	78113726
chr9	136469401	136475516	chr9	136474671	136475006
chr19	54461365	54466996	chr19	54462738	54463424
			chr19	54461834	54462265
chr13	31625752	31630774	chr13	31609642	31630918
chr18	8704483	8709431	chr18	8695856	8707679
chr5	74345883	74350428	chr5	74349592	74349934
chr19	55960433	55964834	chr19	55960504	55961222
chr19	54409965	54414253	chr19	54412079	54412581
chr11	46410698	46414921	chr11	46414036	46414442
chr5	166405263	166409287	chr5	166408977	166409320
			chr5	166407158	166407534
			chr5	166406656	166407152
			chr5	166407563	166408970

## Sheet: Supplemental Table 8
Dincer et al. Deciphering H3K4me3 Broad Domains Associated With Gene Regulatory Networks and Conserved Epigenomic Landscapes in the Human Brain
Supplemental Table 8 : Top ranking motifs
De Novo Motifs	The area under the curve (AUC) that describes how enriched the de novo motif is within the ChIP-Seq peaks of TOP 5% , in comparison to the rest of H3k4me3 NeuN+ peaks	P-value: the Fisher’s exact test P-value that describes how enriched the de novo motif is within the ChIP-Seq peaks of TOP 5% , in comparison to the rest of H3k4me3 NeuN+ peaks
			Database	Number of Motifs	#Motifs Matched	#Motifs Name Matched
DE NOVO MOTIF 1	0.619	8.00615e-08	Transfac[37], Jaspar[38], Uniprobe[39], hPDI[40] and Taipale[41]	3764	4	SMAD3_Q6_M00701_T, SF3B1_4_H, PLG_2_H, SMAD_Q6_01_M00974_T
DE NOVO MOTIF 2	0.608	0.00013618	Transfac[37], Jaspar[38], Uniprobe[39], hPDI[40] and Taipale[41]	3764	9	CHES1_8_H, HLH-2_HLH-15_Cell09_U, hlh-2::hlh-15_PL0013.1_J, TR4_01_M01776_T, SPDEF_putative-multimer_2_P, AREB6_03_M00414_T, SPDEF_putative-multimer_0_P, RAV1_02_M00344_T, PUT3_MA0358.1_J
DE NOVO MOTIF 3	0.596	0.000300809	Transfac[37], Jaspar[38], Uniprobe[39], hPDI[40] and Taipale[41]	3764	2	DCE_S_III_POL010.1_J, PKNOX2_7_H
DE NOVO MOTIF 4	0.595	0.000273798	Transfac[37], Jaspar[38], Uniprobe[39], hPDI[40] and Taipale[41]	3764	7	MEIS1_01_M00419_T, AREB6_04_M00415_T, BEN_02_M01241_T, vis_MA0252.1_J, achi_MA0207.1_J, BAS1_Q2_M01711_T, PKNOX2_7_H
DE NOVO MOTIF 5	0.58	3.72174e-05	Transfac[37], Jaspar[38], Uniprobe[39], hPDI[40] and Taipale[41]	3764	6	VSX1_11_H, PUR1_Q4_M01721_T, LXR_Q3_M00647_T, usp_MA0016.1_J, GAF_Q6_M01209_T, NR3C2_dimeric_0_P
DE NOVO MOTIF 6	0.574	0.00169784	Transfac[37], Jaspar[38], Uniprobe[39], hPDI[40] and Taipale[41]	3764	14	znf143_MA0088.1_J, CACBINDINGPROTEIN_Q6_M00720_T, MTHFD1_5_H, SMAP1L_4_H, STAF_02_M00264_T, GKLF_02_M01588_T, TRIM21_5_H, C9orf156_4_H, AKR1A1_4_H, SPR_4_H
DE NOVO MOTIF 7	0.568	0.000213455	Transfac[37], Jaspar[38], Uniprobe[39], hPDI[40] and Taipale[41]	3764	4	HLCS_2_H, TEL2_Q6_M00678_T, NERF_Q2_M00531_T, btd_MA0443.1_J
		TOMTOM Matching Comparison Result
		#Query ID	Target ID	Optimal offset	p-value	E-value	q-value	Overlap	Query consensus	Target consensus	Orientation
		DE NOVO MOTIF 1	SMAD3_Q6_M00701_T	-1	3.0581e-05	0.115107	0.230214	8	CTGTCTGTC	TGTCTGTCT	+

## Sheet: Supplemental Table 9A,B
Dincer et al. Deciphering H3K4me3 Broad Domains Associated With Gene Regulatory Networks and Conserved Epigenomic Landscapes in the Human Brain
Supplemental Table 9A: Top 5% tallest peaks, Neun+ (cohort 1)
chr	start	end	length	height at peak summit	negative LOG10(pvalue)	fold_enrichment	negative LOG10(qvalue)	Annotation	Distance to TSS	Gene Name
chr1	28652	30107	1456	28.95	33.9005	15.2353	31.1162	promoter-TSS (NR_024540)	-10	WASH7P
chr1	761940	763565	1626	31.11	34.8183	15.1448	32.0427	promoter-TSS (NR_047524)	149	LINC00115
chr1	1509228	1510920	1693	29.06	34.3954	15.5673	31.6243	5' UTR (NM_014188, exon 1 of 5)	188	SSU72
chr1	2004288	2007854	3567	32.39	38.6882	16.7651	35.7204	intron (NM_001242874, intron 1 of 14)	646	PRKCZ
chr1	12289801	12291858	2058	30.14	35.9751	16.1338	33.1681	intron (NM_018156, intron 1 of 68)	717	VPS13D
chr1	16938515	16940530	2016	33.62	29.3213	10.887	26.7082	intron (NM_017940, intron 1 of 28)	577	NBPF1
chr1	16969356	16971687	2332	32.98	28.0721	9.88013	25.3928	Intergenic	-1547	MST1P2
chr1	19810454	19813023	2570	28.34	31.7462	14.3422	29.0408	promoter-TSS (NM_001282162)	396	CAPZB
chr1	33219223	33221524	2302	29.13	32.1582	14.118	29.4233	intron (NM_020888, intron 1 of 6)	-10861	KIAA1522
chr1	38019084	38019860	777	32.35	40.6981	18.1526	37.7192	intron (NM_024700, intron 1 of 3)	473	SNIP1
chr1	40722910	40724651	1742	30.39	38.8636	17.4821	35.8897	promoter-TSS (NM_005857)	59	ZMPSTE24
chr1	53392507	53394035	1529	31.42	37.6901	16.7231	34.8008	intron (NM_001193617, intron 1 of 14)	370	SCP2
chr1	54517492	54520140	2649	30.15	38.195	17.016	35.2091	promoter-TSS (NM_153035)	295	TMEM59
chr1	64058512	64060280	1769	29.51	32.992	14.7646	30.2795	promoter-TSS (NM_001172819)	-84	PGM1
chr1	84543054	84544830	1777	28.16	36.1036	16.9568	33.2815	5' UTR (NM_002731, exon 1 of 10)	197	PRKACB
chr1	93297376	93298871	1496	31.43	40.1178	17.8665	37.1114	TTS (NM_001252273)	530	RPL5
chr1	107598877	107600867	1991	30.65	37.4354	16.6228	34.5237	exon (NM_018137, exon 1 of 1)	605	PRMT6
chr1	110025572	110028057	2486	28.85	34.3293	15.6012	31.5451	intron (NM_153340, intron 1 of 10)	254	ATXN7L2
chr1	110949591	110950926	1336	28.42	31.2385	13.8891	28.5436	promoter-TSS (NR_102697)	-172	LAMTOR5-AS1
chr1	111681910	111683628	1719	29.8	37.5609	17.2205	34.6482	promoter-TSS (NM_006090)	-64	CEPT1
chr1	115322603	115323685	1083	31.29	33.7267	14.1619	30.9694	exon (NM_025073, exon 1 of 5)	164	SIKE1
chr1	144593284	144594657	1374	31.47	31.4372	13.1706	28.7919	intron (NM_001278267, intron 52 of 130)	18756	PFN1P2
chr1	145036722	145040532	3811	34.04	24.6817	8.34674	22.1964	intron (NM_022359, intron 1 of 6)	1368	PDE4DIP
chr1	145074633	145076332	1700	44.66	43.4747	14.2584	40.3276	intron (NM_022359, intron 1 of 6)	703	PDE4DIP
chr1	145208568	145210711	2144	28.61	25.6587	10.8324	23.1724	intron (NM_203458, intron 1 of 4)	527	NOTCH2NL
chr1	148555568	148557444	1877	30.66	32.8515	14.086	30.1394	intron (NR_104217, intron 2 of 17)	-1682	NBPF15
chr1	151584266	151586650	2385	28.95	36.8953	17.1249	34.0367	intron (NM_030918, intron 1 of 11)	796	SNX27
chr1	154599105	154600713	1609	28.71	35.8162	16.2847	32.9023	intron (NM_001025107, intron 1 of 14)	547	ADAR
chr1	155828835	155831084	2250	28.74	34.7879	15.3742	31.91	promoter-TSS (NM_001282856)	700	SYT11
chr1	159140928	159143759	2832	32.15	39.6478	17.402	36.6149	intron (NM_001127173, intron 1 of 8)	930	CADM3
chr1	180470546	180472625	2080	28.98	37.3946	16.94	34.449	5' UTR (NM_032360, exon 1 of 8)	436	ACBD6
chr1	183385439	183388111	2673	28.11	31.5583	14.1243	28.849	intron (NM_015039, intron 1 of 10)	859	NMNAT2
chr1	184004927	184007059	2133	29.9	34.0595	15.432	31.339	intron (NM_015101, intron 1 of 11)	870	COLGALT2
chr1	201951256	201952763	1508	28.98	37.1423	17.4148	34.3016	exon (NM_020216, exon 1 of 11)	244	RNPEP
chr1	204326241	204329489	3249	28.88	32.978	14.8311	30.2356	intron (NM_014935, intron 1 of 22)	1192	PLEKHA6
chr1	226111135	226112551	1417	28.3	30.3805	13.6574	27.7444	5' UTR (NM_013328, exon 1 of 7)	197	PYCR2
chr1	227921878	227924048	2171	29.74	32.9269	14.669	30.2312	TTS (NR_024486)	149	JMJD4
chr1	228296215	228298410	2196	28.45	34.8397	15.612	31.9331	promoter-TSS (NM_181456)	-300	MRPL55
chr1	236686545	236688158	1614	29.11	31.6248	13.9331	28.9102	non-coding (NR_034040, exon 1 of 1)	325	LGALS8
chr1	248100214	248101070	857	28.47	32.4516	14.6263	29.7328	5' UTR (NM_175911, exon 1 of 3)	149	OR2L13
chr10	7829161	7831669	2509	28.29	33.7006	15.1524	30.8861	promoter-TSS (NR_045609)	322	ATP5C1
chr10	43931385	43933066	1682	30.02	33.1183	14.4047	30.395	promoter-TSS (NR_026693)	-348	ZNF487
chr10	75909983	75912072	2090	28.87	31.5074	13.676	28.7838	promoter-TSS (NM_001202450)	85	ADK
chr10	95511800	95511987	188	28.43	28.9261	12.6748	26.3303	Intergenic	-5672	LGI1
chr10	99204873	99206809	1937	28.11	29.9134	13.028	27.245	promoter-TSS (NM_001287804)	-47	ZDHHC16
chr10	99392197	99393813	1617	29.41	33.7602	15.0035	30.9824	intron (NM_001098831, intron 1 of 4)	339	MORN4
chr10	104503616	104504842	1227	29.52	38.1193	17.2804	35.0813	intron (NM_001083913, intron 1 of 3)	502	WBP1L
chr10	124913903	124914822	920	28.85	36.0634	16.6373	33.2026	intron (NM_001007793, intron 1 of 7)	603	BUB3
chr11	3077601	3079378	1778	28.76	34.6046	15.7725	31.8408	intron (NM_001194997, intron 1 of 22)	191	CARS
chr11	8984563	8987081	2519	29.54	32.5049	14.416	29.7993	promoter-TSS (NR_073431)	-400	TMEM9B-AS1
chr11	9405899	9407242	1344	31.51	33.8997	14.3909	31.1588	intron (NM_006391, intron 1 of 24)	402	IPO7
chr11	18415774	18418255	2482	28.58	31.73	14.3388	29.0622	promoter-TSS (NM_001165414)	-798	LDHA
chr11	22646318	22647851	1534	28.18	31.7139	14.1464	28.9736	exon (NM_022725, exon 1 of 1)	302	FANCF
chr11	36616066	36616639	574	33.23	45.6242	20.3482	42.3583	promoter-TSS (NM_001276724)	31	C11orf74
chr11	44116921	44118322	1402	28.27	36.2854	16.9997	33.4654	promoter-TSS (NM_000401)	-125	EXT2
chr11	61582314	61585125	2812	29.41	32.4142	14.3836	29.7208	promoter-TSS (NM_001281502)	45	FADS2
chr11	62472873	62477663	4791	28.25	32.6476	14.9255	29.9011	promoter-TSS (NM_001122955)	-89	BSCL2
chr11	62683628	62689804	6177	28.45	32.2176	14.3161	29.4656	intron (NM_000738, intron 1 of 1)	2296	CHRM1
chr11	65600382	65603198	2817	30.77	37.5372	16.0439	34.4223	intron (NM_152760, intron 1 of 12)	380	SNX32
chr11	68670736	68672439	1704	29.88	33.2908	14.6375	30.5479	promoter-TSS (NM_181515)	269	IGHMBP2
chr11	72144883	72145593	711	30.02	32.554	14.1977	29.8282	exon (NM_001258394, exon 1 of 18)	486	CLPB
chr11	73053304	73056176	2873	28.29	30.6476	13.5559	27.9627	intron (NM_014786, intron 1 of 20)	-32665	RELT
chr11	111895424	111896995	1572	29.27	32.9152	14.7134	30.2023	exon (NM_001931, exon 1 of 14)	672	DLAT
chr11	118867833	118869603	1771	29.4	35.4775	15.9863	32.6483	promoter-TSS (NM_198489)	-125	CCDC84
chr12	73597	75073	1477	33.65	34.1062	13.5647	31.3314	Intergenic	-13649	LOC100288778
chr12	14921978	14924202	2225	30.02	39.1548	17.9513	36.2195	TTS (NM_175054)	975	HIST4H4
chr12	46659712	46663917	4206	28.15	29.9353	13.3209	27.3116	promoter-TSS (NM_001278390)	-45	SLC38A1
chr12	53645368	53646932	1565	28.47	32.9066	14.6813	30.13	intron (NM_032889, intron 1 of 1)	274	MFSD5
chr12	56497637	56499320	1684	28.57	30.7843	13.6624	28.1268	5' UTR (NM_006191, exon 1 of 13)	376	PA2G4
chr12	58176540	58177694	1155	31.01	35.1806	15.0601	32.3074	TTS (NM_015433)	589	TSFM
chr12	65218021	65220631	2611	29.21	35.6904	16.3825	32.8745	intron (NM_015279, intron 1 of 11)	974	TBC1D30
chr12	70636311	70638443	2133	29.79	39.8566	18.3518	36.8535	promoter-TSS (NR_037615)	-117	CNOT2
chr12	88535132	88536906	1775	29.39	39.4771	18.3293	36.4706	promoter-TSS (NM_181783)	-26	CEP290
chr12	96428410	96429729	1320	34.83	36.8966	14.8126	34.0554	intron (NM_001256643, intron 1 of 18)	369	LTA4H
chr12	104457177	104459227	2051	28.73	32.8182	14.9801	30.1095	promoter-TSS (NM_013320)	-34	HCFC2
chr12	121453532	121454260	729	29.91	38.6357	17.6255	35.7022	intron (NM_001286198, intron 1 of 6)	409	C12orf43
chr13	46038513	46040008	1496	29.42	39.8669	18.3396	36.8343	exon (NM_031431, exon 1 of 23)	231	COG3
chr13	100153116	100154600	1485	28.95	29.0753	12.7326	26.4707	5' UTR (NM_004800, exon 1 of 17)	230	TM9SF2
chr14	24663965	24665804	1840	28.11	29.4325	13.1476	26.8367	promoter-TSS (NM_001014842)	57	TM9SF1
chr14	48141250	48146298	5049	29.81	35.9094	16.3434	33.1123	exon (NM_001113498, exon 1 of 17)	383	MDGA2
chr14	51026465	51028456	1992	28.31	35.744	16.4054	32.8351	intron (NM_181598, intron 1 of 12)	718	ATL1
chr14	59654524	59657466	2943	29.31	36.897	17.0559	34.0174	intron (NM_001270520, intron 1 of 24)	614	DAAM1
chr14	66973908	66976904	2997	28.28	35.7892	16.6223	32.9404	intron (NM_001024218, intron 1 of 21)	1281	GPHN
chr14	78266194	78267135	942	28.81	29.9123	13.1282	27.2813	intron (NM_001142545, intron 1 of 9)	239	ADCK1
chr14	81999387	82000209	823	28.33	37.0979	17.2822	34.1543	intron (NM_001244984, intron 1 of 7)	407	SEL1L
chr14	102605242	102607365	2124	28.27	35.0973	16.1641	32.2739	promoter-TSS (NM_001017963)	115	WDR20
chr15	40649634	40651841	2208	30.84	31.9763	13.5123	29.2951	intron (NM_033510, intron 1 of 7)	304	DISP2
chr15	43881289	43882361	1073	32.79	41.613	18.0561	38.5191	intron (NM_001130858, intron 1 of 30)	626	PPIP5K1
chr15	43981102	43982198	1097	31.29	30.8483	12.5684	28.201	Intergenic	-3434	CKMT1A
chr15	66161196	66163502	2307	29.67	39.7783	18.275	36.7921	intron (NM_001206836, intron 1 of 4)	552	RAB11A
chr15	66789273	66790121	849	31.3	30.382	12.419	27.7453	intron (NM_006049, intron 1 of 3)	449	SNAPC5
chr15	72408723	72411481	2759	31.54	36.5342	15.8388	33.6702	promoter-TSS (NM_001172111)	338	MYO9A
chr15	76195742	76197045	1304	30.76	34.9292	15.0644	32.0974	exon (NM_147188, exon 1 of 7)	194	FBXO22
chr15	80214888	80216827	1940	28.71	34.082	15.718	31.3546	promoter-TSS (NM_001199760)	-194	ST20
chr15	89147012	89150861	3850	28.79	33.0241	14.8739	30.3018	Intergenic	-2401	MIR1179
chr15	102501048	102502658	1611	30.13	29.9811	12.5855	27.3389	intron (NR_003659, intron 1 of 10)	837	WASH3P
chr16	2826037	2828507	2471	28.25	30.3235	13.4241	27.673	promoter-TSS (NM_007108)	25	TCEB2
chr16	3284284	3285453	1170	31.38	38.7122	16.5705	35.6252	5' UTR (NM_003454, exon 1 of 5)	317	ZNF200
chr16	12994095	12999341	5247	30.11	35.5325	15.815	32.703	intron (NM_001145204, intron 1 of 4)	1241	SHISA9
chr16	15004413	15007995	3583	29.65	27.7996	11.565	25.2282	Intergenic	1123	MIR3180-2
chr16	28502281	28503684	1404	30.75	33.2659	14.0526	30.5103	intron (NM_001286104, intron 2 of 14)	420	CLN3
chr16	28856918	28858952	2035	29.92	34.4134	15.0426	31.6158	promoter-TSS (NM_003321)	-206	TUFM
chr16	29464566	29467159	2594	29.3	31.2707	13.4588	28.5892	promoter-TSS (NM_024044)	41	SLX1A
chr16	30204022	30206512	2491	30.95	34.7143	14.9082	31.9075	promoter-TSS (NR_037609).2	103	SLX1B
chr16	30596154	30597818	1665	29.21	34.0971	15.3421	31.3608	5' UTR (NM_152458, exon 1 of 3)	106	ZNF785
chr16	30620619	30622072	1454	28.53	36.5141	17.0684	33.6792	promoter-TSS (NR_104166)	-197	ZNF689
chr16	53468097	53469859	1763	29.09	37.3523	16.9933	34.4283	intron (NM_005611, intron 1 of 21)	627	RBL2
chr16	57480269	57482196	1928	28.78	31.7835	13.9222	29.0561	promoter-TSS (NM_020312)	-104	COQ9
chr16	57768682	57769188	507	28.99	27.6322	12.0608	25.1071	promoter-TSS (NM_005886)	-725	KATNB1
chr16	68056151	68057941	1791	29.22	35.3913	15.9313	32.5375	exon (NM_018380, exon 1 of 1)	199	DUS2
chr16	68479516	68483477	3962	28.51	34.3114	15.7483	31.5318	intron (NM_018667, intron 1 of 8)	912	SMPD3
chr16	71495469	71496754	1286	28.34	33.6782	15.0116	30.795	promoter-TSS (NM_145911)	5	ZNF23
chr16	85832110	85834398	2289	28.86	36.7871	17.1331	33.9388	promoter-TSS (NM_001142288)	81	COX4I1
chr17	3748613	3749855	1243	29.3	31.5436	13.7361	28.8649	intron (NM_001114118, intron 1 of 12)	311	C17orf85
chr17	8063585	8066912	3328	29.26	32.9475	14.477	30.1634	intron (NM_014232, intron 2 of 4)	1044	VAMP2
chr17	17874593	17875757	1165	30.72	34.1676	15.0774	31.4447	promoter-TSS (NM_001130091)	609	TOM1L2
chr17	29232709	29234269	1561	28.81	33.9351	15.3481	31.1416	promoter-TSS (NM_024683)	-203	TEFM
chr17	40834181	40836485	2305	28.56	30.9862	13.9523	28.342	intron (NM_003632, intron 1 of 23)	701	CNTNAP1
chr17	40984697	40986204	1508	28.61	34.2395	15.6193	31.442	non-coding (NR_049772, exon 1 of 10)	292	PSME3
chr17	41172533	41174481	1949	28.39	35.0127	16.1608	32.2288	intron (NM_006373, intron 1 of 5)	952	VAT1
chr17	42766280	42767810	1531	29.1	34.5684	15.3834	31.691	exon (NM_001099225, exon 1 of 4)	120	CCDC43
chr17	43970961	43975647	4687	29.46	35.9346	16.3086	33.108	promoter-TSS (NR_024559)	155	MAPT-IT1
chr17	45144199	45145002	804	28.77	39.6904	18.0459	36.5257	Intergenic	-24522	ARL17A
chr17	46908010	46909157	1148	29.07	36.0864	16.4232	33.2507	intron (NM_001261395, intron 1 of 11)	234	CALCOCO2
chr17	46970147	46971116	970	31.16	36.4152	15.8529	33.461	intron (NM_005175, intron 1 of 4)	484	ATP5G1
chr17	56401143	56408368	7226	28.93	33.164	14.8501	30.403	intron (NM_001261835, intron 1 of 31)	1396	BZRAP1
chr17	57297566	57299111	1546	30.78	36.8348	15.9188	33.9365	intron (NM_182569, intron 1 of 9)	511	GDPD1
chr17	71227348	71229729	2382	30.29	36.4006	16.305	33.5646	promoter-TSS (NM_032837)	-6	FAM104A
chr17	79819017	79819877	861	29.62	34.7429	15.4487	31.9475	promoter-TSS (NM_000918)	-903	P4HB
chr17	80654413	80657801	3389	28.69	34.6415	15.8044	31.8519	intron (NM_006822, intron 1 of 5)	491	RAB40B
chr18	54317839	54319622	1784	28.52	30.8839	13.5629	28.1774	5' UTR (NM_015285, exon 1 of 28)	115	WDR7
chr19	3505514	3508302	2789	30.26	35.352	15.9372	32.5677	intron (NM_016263, intron 1 of 13)	613	FZR1
chr19	3761009	3761820	812	30.74	42.5556	19.6336	39.4546	intron (NM_004886, intron 1 of 10)	258	APBA3
chr19	4768845	4771367	2523	28.64	34.3332	15.5495	31.5396	promoter-TSS (NR_029607)	-576	MIR7-3
chr19	7598434	7601433	3000	28.86	33.8736	15.3383	31.095	promoter-TSS (NM_001166114)	298	PNPLA6
chr19	8673808	8676492	2685	28.7	33.7157	14.9934	30.8714	intron (NM_030957, intron 1 of 25)	470	ADAMTS10
chr19	10362585	10363666	1082	30.74	33.3842	14.3193	30.638	exon (NM_146388, exon 2 of 8)	486	MRPL4
chr19	10563382	10565699	2318	28.81	32.4254	14.3512	29.6932	intron (NM_006202, intron 1 of 9)	908	PDE4A
chr19	10828702	10831140	2439	28.18	34.4749	15.6375	31.6377	TTS (NR_030368)	841	MIR638
chr19	11465649	11467908	2260	30.35	33.786	14.2319	30.9202	intron (NM_022737, intron 1 of 9)	717	LPPR2
chr19	13043500	13044926	1427	29.27	33.4954	14.7878	30.7127	intron (NM_004461, intron 1 of 12)	345	FARSA
chr19	15528076	15530652	2577	29.85	36.7396	16.7389	33.8984	intron (NM_014371, intron 1 of 13)	469	AKAP8L
chr19	17796434	17799861	3428	28.22	32.8697	14.7402	30.1176	intron (NM_001080421, intron 1 of 41)	860	UNC13A
chr19	18722088	18725496	3409	28.42	31.7048	14.4121	29.0245	exon (NM_012109, exon 1 of 8)	110	TMEM59L
chr19	28283242	28286304	3063	29.86	32.4917	13.9667	29.7585	promoter-TSS (NR_027301)	75	LINC00662
chr19	30096142	30097734	1593	29.03	33.9599	15.0154	31.1454	promoter-TSS (NM_006627)	-232	POP4
chr19	34895070	34896028	959	28.37	35.3839	15.9715	32.4783	intron (NM_032346, intron 1 of 6)	246	PDCD2L
chr19	36979710	36981153	1444	32.23	36.4949	15.4581	33.5794	promoter-TSS (NM_001145343)	31	ZNF566
chr19	37328290	37329958	1669	28.17	32.2935	14.8453	29.5885	promoter-TSS (NM_001242802)	162	ZNF790
chr19	37340530	37342641	2112	28.7	32.5197	14.4789	29.7626	promoter-TSS (NM_001242801)	103	ZNF790
chr19	37959466	37961044	1579	29.21	35.0018	15.5043	32.1784	5' UTR (NM_144694, exon 1 of 5)	273	ZNF570
chr19	40502218	40503717	1500	28.79	33.1348	14.8247	30.3169	promoter-TSS (NM_178544)	25	ZNF546
chr19	41770284	41771927	1644	28.4	34.0392	15.9227	31.3139	intron (NM_007040, intron 1 of 14)	986	HNRNPUL1
chr19	44905148	44905860	713	31.68	36.7262	15.708	33.8058	intron (NM_152354, intron 1 of 3)	273	ZNF285
chr19	45003659	45005178	1520	31.01	34.6841	14.8028	31.8028	5' UTR (NM_001288762, exon 1 of 4)	155	ZNF180
chr19	49012718	49017720	5003	28.56	33.4768	15.0303	30.7036	intron (NM_001080434, intron 1 of 15)	1227	LMTK3
chr19	49146682	49150404	3723	28.42	30.9671	13.7237	28.3029	intron (NM_001217, intron 2 of 8)	908	CA11
chr19	49494672	49497756	3085	28.14	32.1689	14.4979	29.4288	promoter-TSS (NM_006666)	396	GYS1
chr19	50650564	50651778	1215	29.06	36.5597	16.5795	33.7101	Intergenic	-7594	SNAR-D
chr19	54040513	54042757	2245	28.73	32.4505	14.5194	29.7067	promoter-TSS (NM_001253798)	95	ZNF331
chr19	56091045	56092739	1695	28.37	36.0091	16.6791	33.1502	intron (NM_152600, intron 1 of 1)	319	ZNF579
chr19	57790935	57792817	1883	28.71	36.9322	17.1404	34.029	promoter-TSS (NM_006635)	23	ZNF460
chr19	58038680	58040054	1375	28.52	32.0077	14.0481	29.2946	intron (NM_153263, intron 1 of 2)	674	ZNF549
chr19	58258189	58259524	1336	29.17	38.0033	17.2591	34.9982	intron (NM_173632, intron 1 of 2)	693	ZNF776
chr2	24298675	24300896	2222	28.31	31.6253	14.3604	28.937	promoter-TSS (NM_016047)	-472	SF3B14
chr2	28112589	28114289	1701	28.68	33.5108	15.0753	30.7167	promoter-TSS (NM_022128)	-43	BRE
chr2	33823392	33825041	1650	29.9	34.0665	14.8124	31.2205	intron (NM_015475, intron 1 of 7)	145	FAM98A
chr2	42068159	42068763	605	29.65	37.5229	17.2154	34.5958	Intergenic	-36234	AC104654.1
chr2	68544813	68548153	3341	29.22	35.3835	15.8673	32.5486	exon (NM_015463, exon 1 of 3)	700	CNRIP1
chr2	74755958	74758335	2378	29.53	37.1649	17.1317	34.3017	promoter-TSS (NM_181575)	-173	AUP1
chr2	91846816	91848666	1851	29.19	20.5149	8.00688	18.1339	intron (NR_027238, intron 1 of 3)	234	LOC654342
chr2	114340908	114342585	1678	31.79	29.3772	11.2913	26.7279	intron (NR_024077, intron 1 of 10)	517	WASH2P
chr2	131512586	131515225	2640	28.35	33.7802	15.5299	31.0113	promoter-TSS (NM_001105195)	42	AMER3
chr2	133014068	133015896	1829	30.5	17.0923	6.1217	14.7972	promoter-TSS (NR_031608)	-329	MIR663B
chr2	170429613	170430463	851	29.13	35.9749	16.6751	33.1906	intron (NR_104020, intron 1 of 13)	393	FASTKD1
chr2	176031462	176033573	2112	29.4	34.6619	15.4338	31.8086	promoter-TSS (NR_030630)	-81	MIR933
chr2	176045260	176046648	1389	29.79	33.6494	14.7327	30.8695	intron (NM_001002258, intron 1 of 3)	437	ATP5G3
chr2	178977104	178978119	1016	29.94	34.895	15.2379	32.1026	intron (NM_152945, intron 1 of 9)	430	RBM45
chr2	183580150	183581698	1549	28.79	32.5976	14.5111	29.8757	non-coding (NR_073367, exon 1 of 23)	156	DNAJC10
chr2	220109677	220110877	1201	28.46	29.9479	12.8716	27.2897	promoter-TSS (NR_026909)	76	STK16
chr20	3826795	3828559	1765	28.33	33.3918	15.2996	30.6635	intron (NR_037921, intron 1 of 5)	231	MAVS
chr20	24449270	24452417	3148	28.16	35.4247	16.6213	32.6224	intron (NM_024893, intron 1 of 3)	1009	SYNDIG1
chr20	29611183	29612627	1445	30.47	19.718	7.27144	17.3562	promoter-TSS (NR_003579)	26	FRG1B
chr20	30697203	30698600	1398	28.64	37.6562	17.1059	34.6707	intron (NM_014742, intron 1 of 17)	593	TM9SF4
chr20	33871708	33873427	1720	29.4	31.7081	14.0107	29.0341	promoter-TSS (NM_002212)	-48	EIF6
chr20	34251305	34253322	2018	31.21	34.3959	14.6357	31.6386	intron (NM_001198838, intron 1 of 2)	545	CPNE1
chr20	42938465	42940295	1831	30.68	35.6602	15.064	32.769	intron (NM_001080472, intron 1 of 1)	509	FITM2
chr20	44657389	44661364	3976	30.08	37.2279	17.0827	34.3946	intron (NM_020708, intron 1 of 25)	1556	SLC12A5
chr20	62721654	62725098	3445	29.14	30.4722	12.9654	27.8103	5' UTR (NM_001200019, exon 3 of 6)	7007	OPRL1
chr20	62957506	62960313	2808	28.38	29.7503	12.9658	27.1004	Intergenic	37172	LINC00266-1
chr21	34696501	34698259	1759	29.04	35.8802	16.0486	32.9027	exon (NM_000629, exon 1 of 11)	166	IFNAR1
chr22	18893137	18894790	1654	29.34	30.8776	13.6428	28.2389	exon (NM_005675, exon 1 of 5)	228	DGCR6
chr22	37820169	37824347	4179	28.59	36.9813	16.8361	34.0316	intron (NM_052906, intron 1 of 2)	1247	ELFN2
chr22	42016123	42018200	2078	30.17	35.2956	15.8664	32.5144	promoter-TSS (NM_015704)	-5	XRCC6
chr22	42485833	42488014	2182	28.33	33.6031	15.0806	30.8133	promoter-TSS (NM_002490)	-13	NDUFA6-AS1
chr22	46067049	46068903	1855	29.74	35.7709	16.2317	32.9532	exon (NM_001167621, exon 1 of 11)	298	ATXN10
chr3	10157035	10158887	1853	28.9	34.0224	14.8217	31.1789	intron (NM_018462, intron 1 of 2)	628	BRK1
chr3	44626010	44627064	1055	28.26	33.0205	14.8619	30.2822	promoter-TSS (NM_173658)	81	ZNF660
chr3	44689952	44690881	930	29.18	36.946	16.9863	34.0451	TTS (NM_001024855)	184	ZNF35
chr3	47420979	47423724	2746	28.98	33.0273	14.6313	30.2858	promoter-TSS (NM_015466)	-139	PTPN23
chr3	49726465	49728428	1964	28.58	22.3086	8.70704	19.8741	intron (NM_022064, intron 1 of 38)	497	RNF123
chr3	50126065	50127769	1705	29.33	35.8058	15.7282	32.8632	intron (NR_036627, intron 1 of 23)	576	RBM5
chr3	75690241	75691175	935	29.38	25.1546	10.19	22.6596	Intergenic	10794	MIR1324
chr3	101292629	101294082	1454	29.37	36.7955	16.5995	33.8702	intron (NM_020357, intron 1 of 4)	314	PCNP
chr3	120066960	120068983	2024	28.56	35.4038	16.4874	32.5973	exon (NM_001099678, exon 1 of 4)	214	LRRC58
chr3	196013676	196015694	2019	28.4	31.9671	13.9719	29.2	promoter-TSS (NM_005017)	-101	PCYT1A
chr4	52830	54692	1863	28.55	15.5137	5.86266	13.2508	intron (NM_001286053, intron 1 of 3)	484	ZNF718
chr4	41937194	41937996	803	32.41	35.2148	15.0649	32.4487	intron (NM_018126, intron 1 of 6)	458	TMEM33
chr4	62065455	62071095	5641	28.62	33.9025	15.3335	31.1411	Intergenic	-294564	LPHN3
chr4	123073080	123074726	1647	29.5	35.0559	15.4568	32.1426	Intergenic	-17855	KIAA1109
chr4	140221736	140223772	2037	28.36	34.2706	15.8133	31.5	promoter-TSS (NM_001184991)	78	NAA15
chr4	147096867	147098215	1349	31.8	38.6762	17.0831	35.7658	intron (NM_007080, intron 1 of 3)	706	LSM6
chr4	148537995	148539462	1468	28.16	29.1809	12.6235	26.5403	5' UTR (NM_018241, exon 1 of 10)	190	TMEM184C
chr4	151935601	151937679	2079	29.32	37.0146	16.9875	34.0887	promoter-TSS (NM_006726)	9	LRBA
chr4	153699884	153701918	2035	28.31	34.063	15.8634	31.3006	promoter-TSS (NM_145720)	15	TIGD4
chr4	164415201	164416471	1271	29.48	36.0708	16.3845	33.2338	5' UTR (NM_018352, exon 1 of 7)	163	TMA16
chr4	184364746	184366837	2092	28.5	35.8659	16.4643	33.0337	promoter-TSS (NM_017632)	3	CDKN2AIP
chr4	187111740	187113930	2191	28.88	34.5996	16.0307	31.8634	promoter-TSS (NR_046264)	161	CYP4V2
chr4	190861255	190862740	1486	30.96	28.7401	11.5517	26.1365	promoter-TSS (NM_004477)	24	FRG1
chr5	41869111	41871136	2026	29.05	34.9413	15.9886	32.1305	promoter-TSS (NR_046635)	-8	OXCT1-AS1
chr5	43602151	43604599	2449	29.35	31.4317	13.8518	28.7637	promoter-TSS (NR_073113)	-43	NNT-AS1
chr5	60457603	60459129	1527	30.72	39.8035	18.2507	36.8436	promoter-TSS (NM_001048249)	-64	SMIM15
chr5	63801527	63804107	2581	30.49	33.6024	14.4162	30.8476	intron (NM_001029875, intron 1 of 5)	1043	RGS7BP
chr5	85913770	85915004	1235	32.06	39.1283	17.0736	36.1699	intron (NM_001867, intron 1 of 2)	603	COX7C
chr5	112849081	112850440	1360	31.94	35.0558	15.2837	32.3186	exon (NM_022828, exon 1 of 30)	370	YTHDC2
chr5	132201586	132203078	1493	28.57	34.3509	15.8316	31.5857	promoter-TSS (NM_001288827)	13	UQCRQ
chr5	132386813	132389387	2575	29.65	34.9773	15.4794	32.1607	intron (NM_002154, intron 1 of 18)	438	HSPA4
chr5	140070155	140071612	1458	28.13	34.8725	16.1782	32.0707	promoter-TSS (NM_001278732)	-127	HARS2
chr5	141253652	141258850	5199	29.44	32.6319	14.4546	29.9126	intron (NM_002587, intron 1 of 2)	1724	PCDH1
chr5	172571298	172572272	975	28.4	35.3422	16.0727	32.492	intron (NM_013978, intron 1 of 4)	340	BNIP1
chr5	178322657	178323630	974	29.42	34.1716	15.6368	31.4364	intron (NM_030613, intron 1 of 4)	228	ZFP2
chr6	692241	693846	1606	29.57	31.1651	13.4776	28.4929	promoter-TSS (NR_073064)	97	EXOC2
chr6	4021128	4022876	1749	28.3	34.5943	15.8412	31.7951	intron (NM_003913, intron 1 of 14)	433	PRPF4B
chr6	24402913	24404364	1452	30.97	35.5208	15.2021	32.689	intron (NR_104423, intron 1 of 9)	503	MRS2
chr6	28109236	28110488	1253	31.58	31.7006	12.6422	28.9774	promoter-TSS (NM_001278121)	-127	ZKSCAN8
chr6	28602233	28603928	1696	29.15	33.3994	15.0809	30.6759	Intergenic	-47969	SCAND3
chr6	30522819	30525793	2975	28.91	32.1134	14.2779	29.355	promoter-TSS (NM_001077497)	-180	PRR3
chr6	41753563	41756053	2491	28.54	29.5944	13.0406	26.9786	promoter-TSS (NM_001134493)	-373	TOMM6
chr6	42945992	42947552	1561	28.69	32.1127	14.5959	29.4288	exon (NM_000287, exon 1 of 17)	209	PEX6
chr6	82956586	82958233	1648	28.72	33.1526	14.987	30.4153	promoter-TSS (NM_015525)	38	IBTK
chr6	84416408	84419525	3118	29.28	34.1548	15.3743	31.4135	intron (NM_001256717, intron 1 of 29)	553	SNAP91
chr6	116988921	116990172	1252	32.08	36.3357	14.8194	33.4034	intron (NM_145062, intron 1 of 9)	426	ZUFSP
chr6	152956720	152958667	1948	29.71	37.1538	17.2737	34.3502	intron (NM_033071, intron 1 of 145)	292	SYNE1
chr6	161412158	161414087	1930	28.39	30.921	13.9901	28.2815	intron (NM_005922, intron 1 of 26)	301	MAP3K4
chr6	166794960	166797512	2553	29.67	36.1744	16.289	33.3341	intron (NR_073093, intron 1 of 4)	265	MPC1
chr6	170101371	170103135	1765	31.29	39.3411	17.7807	36.4099	promoter-TSS (NM_182552)	-4	C6orf120
chr7	44612690	44614319	1630	29.46	35.6441	15.8379	32.7391	5' UTR (NM_019082, exon 1 of 14)	632	DDX56
chr7	75676464	75678600	2137	30.2	35.3772	15.6904	32.5838	promoter-TSS (NM_016086)	195	MDH2
chr7	79080995	79084585	3591	28.78	35.3158	16.3723	32.532	promoter-TSS (NM_012301)	100	MAGI2
chr7	86272860	86275013	2154	28.15	33.2114	15.22	30.4858	5' UTR (NM_000840, exon 1 of 6)	707	GRM3
chr7	87256809	87259231	2423	28.11	35.6332	16.6473	32.8203	5' UTR (NM_138290, exon 1 of 12)	291	RUNDC3B
chr7	91762561	91764764	2204	28.9	32.0505	14.2568	29.3328	exon (NM_000786, exon 1 of 10)	177	CYP51A1
chr7	95950501	95951791	1291	29.38	35.623	16.3555	32.8233	intron (NR_027662, intron 1 of 16)	313	SLC25A13
chr7	99005215	99007359	2145	28.55	34.2713	15.5849	31.4235	promoter-TSS (NM_003910)	18	PDAP1
chr7	99155149	99157413	2265	29.04	36.0159	16.2286	33.1595	promoter-TSS (NM_001085368)	-167	ZNF655
chr7	132765753	132766863	1111	29.73	27.5009	11.3981	24.9424	intron (NM_017812, intron 1 of 7)	520	CHCHD3
chr7	148787028	148789075	2048	28.13	33.5204	15.2049	30.7375	promoter-TSS (NM_152411)	-183	ZNF786
chr7	155436263	155438235	1973	29.62	32.8476	14.3982	30.1044	promoter-TSS (NM_053043)	46	RBM33
chr8	181755	183347	1593	30.63	35.2309	15.4146	32.3827	promoter-TSS (NR_003572)	1	ZNF596
chr8	4846817	4852802	5986	28.42	31.4485	13.9386	28.7615	intron (NM_033225, intron 1 of 69)	2518	CSMD1
chr8	22102009	22103327	1319	28.24	35.7853	16.9045	32.9838	promoter-TSS (NM_001722)	49	POLR3D
chr8	24770104	24773386	3283	29.6	33.9687	15.1913	31.2001	promoter-TSS (NM_001105541)	471	NEFM
chr8	53625439	53628017	2579	28.19	34.9267	16.193	32.1093	5' UTR (NM_014781, exon 1 of 24)	298	RB1CC1
chr8	82597976	82598757	782	31.54	29.2935	11.8001	26.6923	intron (NM_001144878, intron 1 of 9)	222	IMPA1
chr8	110345463	110347144	1682	28.48	32.747	14.5829	29.9604	promoter-TSS (NM_020189)	46	NUDCD1
chr8	145288172	145288668	497	28.28	23.3965	9.22566	20.9533	intron (NM_001288814, intron 13 of 41)	29220	MIR7112-2
chr8	146016600	146019260	2661	29.56	32.24	14.2384	29.5254	promoter-TSS (NM_000973)	-125	RPL8
chr9	28762	29927	1166	29.13	30.8308	13.363	28.1673	intron (NM_182905, intron 1 of 10)	394	WASH1
chr9	12774944	12777371	2428	28.7	29.2657	12.7045	26.6604	intron (NM_203403, intron 1 of 1)	1146	LURAP1L
chr9	37464555	37465401	847	33.98	44.3874	19.6744	41.3081	intron (NM_014872, intron 1 of 1)	429	ZBTB5
chr9	43132560	43135281	2722	28.58	29.2933	12.729	26.6948	promoter-TSS (NM_001012421)	-377	ANKRD20A2
chr9	66492403	66494824	2422	29.1	23.08	9.14895	20.6462	promoter-TSS (NR_024496)	-655	PTGER4P2-CDK2AP2P2
chr9	67789678	67794576	4899	29.04	16.3634	6.56948	14.0823	TTS (NR_027422)	2062	FAM27B
chr9	68725556	68727167	1612	30.9	29.6125	11.9456	26.9876	promoter-TSS (NR_034006)	-179	LOC100132352
chr9	69064486	69066220	1735	32.21	26.7523	9.96344	24.2176	Intergenic	82501	PGM5P2
chr9	70489436	70490497	1062	28.29	28.7514	12.5512	26.141	exon (NM_201453, exon 1 of 15)	210	CBWD3
chr9	70856520	70857566	1047	30.11	30.299	12.9267	27.6639	exon (NM_201453, exon 1 of 15).2	204	CBWD3
chr9	97021529	97022327	799	29.95	30.8364	12.9782	28.1807	intron (NM_194320, intron 1 of 4)	350	ZNF169
chr9	102860309	102862659	2351	29.14	34.4968	15.2567	31.6897	promoter-TSS (NM_014425)	-18	INVS
chr9	104247829	104249745	1917	34.11	45.8369	20.0008	42.558	intron (NM_032342, intron 1 of 1)	688	TMEM246
chr9	114287146	114289027	1882	29.4	34.6872	14.9941	31.8148	intron (NM_001007169, intron 1 of 5)	648	ZNF483
chr9	133454165	133455768	1604	29.95	35.875	16.0671	33.0219	promoter-TSS (NM_003934)	7	FUBP3
chr9	135544847	135546929	2083	28.24	30.054	13.4622	27.419	promoter-TSS (NM_022779)	-100	DDX31
chr9	140032344	140037521	5178	28.71	32.0314	14.2299	29.2801	intron (NM_001185091, intron 1 of 19)	1324	GRIN1
Supplemental Table 9B: Top 5% tallest peaks, Neun+ (cohort 2)
chr	start	end	length	height at peak summit	negative LOG10(pvalue)	fold_enrichment	negative LOG10(qvalue)	Annotation	Distance to TSS	Gene Name
chr1	761961	763541	1581	18.59	17.0058	9.2114	14.2626	promoter-TSS (NR_047524)	151	LINC00115
chr1	2004459	2007815	3357	19.2	18.8804	10.1055	15.9224	intron (NM_001242874, intron 1 of 14)	712	PRKCZ
chr1	8021147	8022368	1222	17.63	18.1726	10.0517	15.2226	promoter-TSS (NM_007262)	44	PARK7
chr1	12289800	12291536	1737	17.57	17.24	9.59849	14.4683	intron (NM_018156, intron 1 of 68)	555	VPS13D
chr1	16938553	16940505	1953	19.49	12.4825	6.33703	10.0407	intron (NM_017940, intron 1 of 28)	571	NBPF1
chr1	16969794	16971645	1852	20.73	13.1738	6.2727	10.6517	Intergenic	-1349	MST1P2
chr1	19810609	19812881	2273	17.34	16.1281	9.04158	13.4355	promoter-TSS (NM_001282162)	390	CAPZB
chr1	20833570	20835164	1595	17.39	14.0405	7.64598	11.4599	intron (NM_024544, intron 1 of 3)	307	MUL1
chr1	25558284	25559927	1644	17.86	14.3224	7.75583	11.7651	promoter-TSS (NM_207170)	-93	SYF2
chr1	28878948	28880497	1550	17.46	15.4202	8.53301	12.7878	intron (NR_003109, intron 1 of 9)	194	TRNAU1AP
chr1	33218992	33221548	2557	17.9	16.1535	8.81476	13.4346	intron (NM_020888, intron 1 of 6)	-10965	KIAA1522
chr1	35323889	35325455	1567	17.39	16.5937	9.10834	13.8166	promoter-TSS (NM_001164824)	-26	SMIM12
chr1	38019082	38019858	777	18.89	19.6931	10.7861	16.7369	intron (NM_024700, intron 1 of 3)	475	SNIP1
chr1	38324536	38325901	1366	17.44	18.381	10.3192	15.4922	promoter-TSS (NM_005955)	73	MTF1
chr1	38411377	38412763	1387	17.69	14.9543	8.17683	12.3406	intron (NM_005540, intron 1 of 23)	659	INPP5B
chr1	40722911	40724655	1745	17.59	18.7985	10.3547	15.7903	promoter-TSS (NM_005857)	61	ZMPSTE24
chr1	52498104	52499677	1574	17.69	19.9253	11.1611	16.8737	non-coding (NR_046405, exon 3 of 3)	581	KTI12
chr1	53392438	53394014	1577	18.07	17.7482	9.78066	14.9385	intron (NM_001193617, intron 1 of 14)	325	SCP2
chr1	54517477	54520140	2664	18.28	19.1665	10.4648	16.1359	promoter-TSS (NM_153035)	302	TMEM59
chr1	70032397	70036963	4567	17.49	16.9431	9.43548	14.1543	Intergenic	-191178	LRRC7
chr1	93297416	93298819	1404	20.35	22.0842	11.7645	18.8683	TTS (NM_001252273)	524	RPL5
chr1	109234217	109236650	2434	17.43	17.5542	9.79769	14.6826	exon (NM_018061, exon 1 of 6)	499	PRPF38B
chr1	111681910	111683635	1726	17.74	18.5729	10.3646	15.6569	promoter-TSS (NM_006090)	-60	CEPT1
chr1	144533244	144534409	1166	17.5	10.977	5.90215	8.60667	intron (NM_001278267, intron 52 of 130)	-11858	RP11-640M9.1
chr1	144593313	144594692	1380	17.7	13.8189	7.55539	11.3112	intron (NM_001278267, intron 52 of 130)	18724	PFN1P2
chr1	145037577	145040390	2814	21.36	11.1929	5.25854	8.82936	intron (NM_022359, intron 1 of 6)	1011	PDE4DIP
chr1	145074516	145076367	1852	23.71	17.2415	7.76849	14.4785	intron (NM_022359, intron 1 of 6)	744	PDE4DIP
chr1	148555600	148557124	1525	18.77	16.2229	8.76867	13.5614	intron (NR_104217, intron 2 of 17)	-1826	NBPF15
chr1	148927882	148929533	1652	18.65	10.0585	5.15021	7.74198	intron (NR_027356, intron 1 of 2)	395	RP11-14N7.2
chr1	151584276	151586587	2312	17.94	19.2531	10.78	16.3127	intron (NM_030918, intron 1 of 11)	770	SNX27
chr1	154599136	154600717	1582	17.87	18.4451	10.1437	15.4884	intron (NM_001025107, intron 1 of 14)	529	ADAR
chr1	155828809	155830995	2187	18.37	18.5706	10.0022	15.5355	promoter-TSS (NM_001282856)	642	SYT11
chr1	159140939	159143574	2636	18.53	18.7742	10.2742	15.8277	intron (NM_001127173, intron 1 of 8)	843	CADM3
chr1	180470571	180472408	1838	17.93	19.517	10.7909	16.4765	5' UTR (NM_032360, exon 1 of 8)	532	ACBD6
chr1	183385526	183388110	2585	17.64	16.4669	9.08285	13.7348	intron (NM_015039, intron 1 of 10)	816	NMNAT2
chr1	184004929	184007250	2322	18.11	17.1834	9.51136	14.4398	intron (NM_015101, intron 1 of 11)	773	COLGALT2
chr1	220444918	220446266	1349	18.46	17.3558	9.35714	14.5633	exon (NM_012414, exon 1 of 35)	251	RAB3GAP2
chr1	228296266	228298304	2039	18.71	19.2048	10.3369	16.0712	promoter-TSS (NM_181456)	-272	MRPL55
chr1	236686550	236688183	1634	17.61	15.5995	8.59681	12.9362	non-coding (NR_034040, exon 1 of 1)	340	LGALS8
chr1	248100466	248101068	603	19.57	19.1865	10.2484	16.2469	intron (NM_175911, intron 1 of 2)	274	OR2L13
chr10	7829266	7831661	2396	17.35	16.9262	9.3786	14.1096	promoter-TSS (NR_045609)	371	ATP5C1
chr10	43931540	43933087	1548	17.94	16.105	8.78585	13.425	promoter-TSS (NR_026693)	-260	ZNF487
chr10	74927173	74928833	1661	17.69	18.1572	10.0892	15.2068	promoter-TSS (NM_001135752)	126	FAM149B1
chr10	75909979	75912070	2092	17.47	15.4493	8.4206	12.7249	promoter-TSS (NM_001202450)	82	ADK
chr10	99205182	99206792	1611	17.89	15.5067	8.43675	12.862	promoter-TSS (NM_001287804)	99	ZDHHC16
chr10	99392491	99393602	1112	18.92	18.2847	9.86414	15.3958	intron (NM_001098831, intron 1 of 4)	297	MORN4
chr10	104503620	104504824	1205	17.72	18.8578	10.4583	15.8486	intron (NM_001083913, intron 1 of 3)	495	WBP1L
chr10	124913911	124914818	908	17.37	18.0555	10.1668	15.1619	intron (NM_001007793, intron 1 of 7)	605	BUB3
chr11	8984726	8986920	2195	17.52	15.7687	8.71211	13.0822	promoter-TSS (NR_073431)	-399	TMEM9B-AS1
chr11	18547779	18549323	1545	17.44	17.4886	9.70385	14.569	promoter-TSS (NM_006292)	-48	TSG101
chr11	19733305	19737874	4570	17.39	17.5328	9.77502	14.703	non-coding (NR_015384, exon 1 of 1)	628	LOC100126784
chr11	36616062	36616750	689	17.93	20.4607	11.1868	17.1121	promoter-TSS (NM_001276724)	84	C11orf74
chr11	61099660	61101363	1704	17.61	16.9363	9.42589	14.1806	promoter-TSS (NM_015533)	-142	DAK
chr11	65600504	65602781	2278	19.05	19.1042	10.0781	15.8994	intron (NM_152760, intron 1 of 12)	233	SNX32
chr11	111895408	111896960	1553	17.99	16.7824	9.26382	14.0696	5' UTR (NM_001931, exon 1 of 14)	646	DLAT
chr11	111956601	111958325	1725	17.38	15.7152	8.70084	13.0056	promoter-TSS (NM_001276504)	59	TIMM8B
chr12	73617	75224	1608	18.12	13.9953	7.42261	11.4572	Intergenic	-13563	LOC100288778
chr12	14921945	14924204	2260	18.34	20.1977	11.1753	17.1845	TTS (NM_175054)TTS (NM_175054)	990	HIST4H4
chr12	46659688	46663939	4252	17.89	15.7591	8.63008	13.1085	promoter-TSS (NM_001278390)	-44	SLC38A1
chr12	50296142	50298422	2281	17.39	14.3072	7.90403	11.7216	intron (NM_012306, intron 1 of 11)	478	FAIM2
chr12	51565451	51567292	1842	18.54	16.2939	8.70312	13.5616	5' UTR (NM_001173453, exon 1 of 14)	554	TFCP2
chr12	56497648	56499280	1633	17.34	15.1309	8.40431	12.521	5' UTR (NM_006191, exon 1 of 13)	361	PA2G4
chr12	58176572	58177314	743	17.98	16.3403	8.90065	13.5686	TTS (NM_015433)TTS (NM_015433)	415	TSFM
chr12	67661965	67664451	2487	17.38	16.8231	9.35981	14.0842	5' UTR (NM_018448, exon 1 of 15)	147	CAND1
chr12	70636309	70638418	2110	17.75	19.9759	11.0717	16.8507	promoter-TSS (NR_037615)	-130	CNOT2
chr12	85304159	85307354	3196	17.57	16.2772	9.08432	13.5688	intron (NM_018057, intron 1 of 4)	851	SLC6A15
chr12	88535222	88536892	1671	17.86	20.3312	11.3136	17.1252	promoter-TSS (NM_181783)	-16	TMTC3
chr12	96428435	96429990	1556	20.45	17.3461	8.83129	14.5792	exon (NM_000895, exon 1 of 19)	226	LTA4H
chr12	121453543	121454282	740	18.28	19.932	10.9636	16.8969	intron (NM_001286198, intron 1 of 6)	392	C12orf43
chr13	31626140	31630895	4756	18.06	15.6963	8.38275	13.0447	Intergenic	107640	HSPH1
chr13	99852373	99854062	1690	17.42	17.4081	9.75297	14.5926	promoter-TSS (NM_177967)	55	UBAC2
chr13	100153192	100154589	1398	18.12	15.1028	8.22222	12.4708	exon (NM_004800, exon 1 of 17)	263	TM9SF2
chr13	103051102	103055083	3982	19.02	20.9536	11.4053	17.824	intron (NM_175929, intron 1 of 4)	1031	FGF14
chr14	24684357	24685491	1135	17.92	14.3668	7.69433	11.8117	intron (NM_001199823, intron 3 of 6)	352	MDP1
chr14	48141616	48146248	4633	17.86	17.9861	9.98161	15.1557	5' UTR (NM_001113498, exon 1 of 17)	225	MDGA2
chr14	51026459	51028882	2424	17.37	18.2326	10.2583	15.324	intron (NM_181598, intron 1 of 12)	928	ATL1
chr14	74177564	74181563	4000	17.79	15.7133	8.54186	13.0358	exon (NM_006029, exon 1 of 1)	1564	PNMA1
chr14	77923230	77926069	2840	17.52	18.8716	10.4378	15.798	promoter-TSS (NM_001193315)	277	AHSA1
chr14	78266196	78267141	946	18.03	15.4558	8.48886	12.8368	intron (NM_001142545, intron 1 of 9)	243	ADCK1
chr14	81999399	82000219	821	17.45	19.3961	10.8108	16.2678	intron (NM_001244984, intron 1 of 7)	396	SEL1L
chr14	92571649	92572954	1306	17.44	14.995	8.24831	12.4128	intron (NR_028461, intron 1 of 9)	663	ATXN3
chr15	40649582	40651803	2222	18.07	14.8885	8.09249	12.3098	intron (NM_033510, intron 1 of 7)	259	DISP2
chr15	43981371	43982190	820	17.79	13.575	7.27915	11.0587	Intergenic	-3303	CKMT1A
chr15	66789294	66790105	812	17.78	13.5376	7.24279	11.0116	intron (NM_006049, intron 1 of 3)	446	SNAPC5
chr15	68346310	68348261	1952	17.97	20.4563	11.4629	17.3787	intron (NM_016166, intron 1 of 13)	714	PIAS1
chr15	69452320	69454520	2201	17.67	18.0291	10.0311	15.1718	intron (NM_015554, intron 1 of 4)	447	GLCE
chr15	72408746	72411373	2628	18.35	17.2777	9.40921	14.4753	promoter-TSS (NM_001172111)	380	MYO9A
chr15	76195661	76197050	1390	17.72	16.3201	8.89426	13.5821	exon (NM_147188, exon 1 of 7)	156	FBXO22
chr15	80214852	80216630	1779	18.04	17.8632	9.97237	15.1055	promoter-TSS (NM_001199760)	-77	ST20
chr15	89147194	89150390	3197	17.53	16.3815	9.17639	13.7019	Intergenic	-2546	MIR1179
chr15	102501094	102502507	1414	17.45	13.6201	7.39376	11.0991	non-coding (NR_003659, exon 1 of 11)	785	WASH3P
chr16	3284285	3285450	1166	17.83	17.6466	9.61151	14.7032	5' UTR (NM_003454, exon 1 of 5)5' UTR (NM_003454, exon 1 of 5)	318	ZNF200
chr16	8715282	8716385	1104	17.49	13.2829	7.22857	10.7939	intron (NM_024109, intron 1 of 10)	307	METTL22
chr16	12994095	12999013	4919	17.39	16.7315	9.33494	13.9724	intron (NM_001145204, intron 1 of 4)	1077	SHISA9
chr16	15004615	15007976	3362	17.71	12.9256	7.00308	10.4581	Intergenic	1215	MIR3180-2
chr16	28502648	28503668	1021	18.32	15.6649	8.44545	13.0062	5' UTR (NM_001286109, exon 1 of 14)	245	CLN3
chr16	28856934	28858942	2009	17.91	16.9076	9.23225	14.1317	promoter-TSS (NM_003321)	-209	TUFM
chr16	50058761	50060030	1270	17.94	20.2769	11.2395	17.1259	intron (NR_104043, intron 1 of 4)	279	CNEP1R1
chr16	53467937	53469840	1904	17.39	18.3941	10.234	15.4795	intron (NM_005611, intron 1 of 21)	538	RBL2
chr16	57406002	57409199	3198	18.89	18.4352	9.86776	15.5177	intron (NM_002996, intron 1 of 2)	1187	CX3CL1
chr16	57496589	57497411	823	17.38	14.4095	7.94103	11.8495	intron (NM_032940, intron 2 of 8)	449	POLR2C
chr16	57768537	57769175	639	17.41	13.2291	7.29875	10.7513	promoter-TSS (NM_005886)	-804	KATNB1
chr16	67259972	67261843	1872	18.2	16.4587	8.89814	13.7308	promoter-TSS (NM_014187)	-7	LRRC29
chr16	68480105	68483469	3365	18.23	18.3923	10.1723	15.5197	intron (NM_018667, intron 1 of 8)	622	SMPD3
chr17	3748614	3749854	1241	18.3	16.0002	8.69188	13.3284	intron (NM_001114118, intron 1 of 12)	311	C17orf85
chr17	7380677	7383765	3089	17.34	14.7241	8.14633	12.1494	intron (NM_020899, intron 1 of 3)	723	KAISO-L1|ZNF903
chr17	18163548	18165144	1597	17.38	15.0204	8.30518	12.4313	promoter-TSS (NM_148886)	-78	MIEF2
chr17	27275568	27279872	4305	17.35	17.7593	9.96688	14.9466	intron (NM_020889, intron 1 of 8)	788	PHF12
chr17	40168138	40170328	2191	17.52	18.9623	10.6041	15.9739	promoter-TSS (NM_001144766)	-50	DNAJC7
chr17	41172956	41174564	1609	17.41	17.8562	10.0592	15.0559	intron (NM_006373, intron 1 of 5)	699	VAT1
chr17	43971287	43975553	4267	17.37	17.5322	9.84104	14.7065	promoter-TSS (NR_024559)	271	MAPT-IT1
chr17	45265542	45267133	1592	17.38	13.1535	7.32644	10.6682	intron (NM_001114091, intron 1 of 18)	327	CDC27
chr17	46970150	46971146	997	17.95	16.5308	9.05268	13.7012	intron (NM_005175, intron 1 of 4)	500	ATP5G1
chr17	48132269	48134913	2645	17.54	13.4765	7.43034	10.9799	promoter-TSS (NR_038230)	251	ITGA3
chr17	57297564	57299445	1882	17.37	17.1782	9.30925	14.2852	intron (NM_182569, intron 1 of 9)	677	GDPD1
chr17	71227441	71229693	2253	18.04	17.9548	9.89353	15.1244	promoter-TSS (NM_032837)	-34	FAM104A
chr17	79819028	79819693	666	18.25	17.6885	9.7573	14.9215	promoter-TSS (NM_000918)	-817	P4HB
chr18	10525686	10527078	1393	17.48	18.1055	10.0562	15.1945	intron (NM_003826, intron 1 of 11)	509	NAPG
chr19	2819647	2820705	1059	18.59	20.3179	11.0434	17.2504	intron (NM_001102651, intron 1 of 4)	304	ZNF554
chr19	3505515	3508093	2579	17.41	16.5956	9.32531	13.8852	intron (NM_016263, intron 1 of 13)	509	FZR1
chr19	4769145	4771343	2199	18.31	18.4101	10.1322	15.5293	promoter-TSS (NR_029607)	-438	MIR7-3
chr19	5621147	5624995	3849	17.57	17.8581	9.88292	14.9789	promoter-TSS (NM_001201340)	25	SAFB
chr19	8674024	8676025	2002	17.72	17.2387	9.46944	14.3842	intron (NM_030957, intron 1 of 25)	595	ADAMTS10
chr19	10563382	10565679	2298	17.61	16.1937	8.92277	13.4827	intron (NM_006202, intron 1 of 9)	898	PDE4A
chr19	10828706	10830565	1860	17.46	17.7938	9.88593	14.9216	TTS (NR_030368)TTS (NR_030368)	556	MIR638
chr19	11465680	11467816	2137	17.82	15.7946	8.50748	13.0458	intron (NM_022737, intron 1 of 9)	686	LPPR2
chr19	13885282	13886388	1107	17.61	16.7022	9.22114	13.9763	TTS (NM_032285)TTS (NM_032285)	578	C19orf53
chr19	15528090	15530323	2234	17.71	18.2772	10.1822	15.4082	intron (NM_014371, intron 1 of 13)	626	AKAP8L
chr19	16308354	16309605	1252	17.96	16.8929	9.3392	14.1729	intron (NM_001130524, intron 1 of 12)	315	AP1M1
chr19	21324566	21325375	810	17.36	16.9237	9.26811	14.0949	5' UTR (NM_133473, exon 1 of 5)	131	ZNF431
chr19	24216068	24217700	1633	18.2	19.8908	10.9342	16.7365	intron (NM_001278677, intron 1 of 5)	677	ZNF254
chr19	28283844	28286340	2497	18.34	16.0961	8.67401	13.409	promoter-TSS (NR_027301)	-244	LINC00662
chr19	36979703	36981178	1476	18.42	16.626	8.95787	13.8333	promoter-TSS (NM_001145343)	22	ZNF566
chr19	37340569	37342610	2042	17.54	16.5435	9.07048	13.7427	promoter-TSS (NM_001242801)	99	ZNF790
chr19	37568512	37570180	1669	18.13	18.0092	9.89235	15.0906	promoter-TSS (NM_144689)	-36	ZNF420
chr19	37824829	37826351	1523	17.47	18.2023	10.1077	15.2398	promoter-TSS (NM_181786)	10	HKR1
chr19	38269388	38270677	1290	17.66	15.6266	8.575	12.9811	intron (NM_001172690, intron 1 of 4)	197	ZNF573
chr19	42719884	42722256	2373	17.35	18.5387	10.276	15.5581	exon (NM_001270614, exon 2 of 5)	874	DEDD2
chr19	44905218	44905858	641	18.58	17.5431	9.47143	14.729	intron (NM_152354, intron 1 of 3)	239	ZNF285
chr19	46474653	46477619	2967	17.78	16.649	9.14569	13.9142	intron (NM_002516, intron 1 of 3)	521	NOVA2
chr19	47731025	47735019	3995	17.36	17.4546	9.76625	14.6386	intron (NM_001127240, intron 1 of 3)	1429	BBC3
chr19	48893486	48895074	1589	17.55	15.7814	8.68016	13.098	intron (NM_006801, intron 1 of 4)	530	KDELR1
chr19	49012729	49017709	4981	17.8	17.4348	9.56843	14.586	intron (NM_001080434, intron 1 of 15)	1227	LMTK3
chr19	49147429	49150410	2982	18.14	16.1781	8.82555	13.499	5' UTR (NM_001217, exon 1 of 9)	531	CA11
chr19	50650539	50651779	1241	17.64	18.5854	10.2031	15.6127	Intergenic	-7582	SNAR-D
chr19	52489338	52490304	967	17.96	20.5836	11.4334	17.4006	intron (NM_021632, intron 1 of 4)	258	ZNF350
chr19	57702265	57704179	1915	18.57	16.5404	8.84552	13.7653	5' UTR (NM_003417, exon 1 of 4)	354	ZNF264
chr19	58038448	58039591	1144	18.93	17.934	9.60886	15.0826	intron (NM_153263, intron 1 of 2)	327	ZNF549
chr19	58258203	58259492	1290	17.36	18.6937	10.4391	15.7468	intron (NM_173632, intron 1 of 2)	684	ZNF776
chr19	58918977	58921131	2155	17.38	16.6469	9.30268	13.931	promoter-TSS (NM_173548)	-9	ZNF584
chr2	27592372	27594382	2011	17.61	17.7701	9.9616	14.9669	promoter-TSS (NM_014748)	14	SNX17
chr2	33823376	33825012	1637	17.45	15.9505	8.83939	13.241	intron (NM_015475, intron 1 of 7)	168	FAM98A
chr2	37310818	37312260	1443	17.36	18.7941	10.5386	15.7741	promoter-TSS (NM_019024)	-54	HEATR5B
chr2	55745839	55748181	2343	17.42	18.5912	10.4375	15.622	exon (NM_080667, exon 1 of 10)	279	CCDC104
chr2	68544829	68548157	3329	17.87	17.9151	9.87626	15.0609	exon (NM_015463, exon 1 of 3)	690	CNRIP1
chr2	74756128	74758336	2209	17.37	18.0925	10.2129	15.2471	promoter-TSS (NM_181575)	-258	AUP1
chr2	91846956	91848500	1545	17.52	9.01224	4.84026	6.74478	intron (NR_027238, intron 1 of 3)	247	LOC654342
chr2	114340935	114342403	1469	18.76	13.1562	6.77567	10.6638	intron (NR_024077, intron 1 of 10)	439	WASH2P
chr2	133014245	133015849	1605	18.61	7.19769	3.7863	5.01535	promoter-TSS (NR_031608)	-394	MIR663B
chr2	176865854	176867813	1960	17.41	17.6109	9.84805	14.7855	intron (NM_030650, intron 1 of 12)	184	KIAA1715
chr2	178977124	178978119	996	18.6	18.1747	9.68849	15.2688	intron (NM_152945, intron 1 of 9)	440	RBM45
chr2	183580323	183581699	1377	17.86	16.5178	9.10908	13.8228	non-coding (NR_073367, exon 1 of 23)	243	DNAJC10
chr20	24972501	24973904	1404	17.69	18.7894	10.4241	15.8201	intron (NM_020531, intron 1 of 8)	222	APMAP
chr20	29611236	29612427	1192	18.62	8.73967	4.54479	6.48272	promoter-TSS (NR_003579)	-47	FRG1B
chr20	30697309	30698551	1243	18.42	20.4015	11.1608	17.264	intron (NM_014742, intron 1 of 17)	621	TM9SF4
chr20	34251275	34253235	1961	18.73	17.0436	9.05058	14.2802	intron (NM_001198838, intron 1 of 2)	604	CPNE1
chr20	36661128	36663295	2168	17.65	14.3306	7.83567	11.7813	promoter-TSS (NM_014657)	264	RPRD1B
chr20	44657254	44661315	4062	17.57	18.0885	10.1623	15.2763	intron (NM_020708, intron 1 of 25)	1464	SLC12A5
chr20	62721909	62724873	2965	18.93	15.9723	8.47037	13.3097	5' UTR (NM_001200019, exon 3 of 6)	7022	OPRL1
chr21	34696493	34698234	1742	19.04	19.7489	10.6454	16.6458	exon (NM_000629, exon 1 of 11)	150	IFNAR1
chr21	40752020	40753392	1373	17.51	18.1416	10.0346	15.2766	intron (NM_004627, intron 1 of 4)	493	WRB
chr22	42016001	42018221	2221	17.4	16.5525	9.27434	13.8375	promoter-TSS (NM_015704)	-50	DESI1
chr3	9287493	9292015	4523	17.47	16.7759	9.19787	13.962	intron (NM_001033117, intron 1 of 21)	1615	SRGAP3
chr3	9992868	9994359	1492	18.5	17.2552	9.38251	14.461	intron (NM_207351, intron 1 of 3)	464	PRRT3
chr3	10157037	10158513	1477	17.65	16.9865	9.17639	14.1111	intron (NM_018462, intron 1 of 2)	442	BRK1
chr3	47421424	47423733	2310	17.9	16.7635	9.20271	14.0297	promoter-TSS (NM_015466)	88	PTPN23
chr3	49726516	49728428	1913	17.55	10.0833	5.39119	7.76265	intron (NM_022064, intron 1 of 38)	522	RNF123
chr3	50126078	50127779	1702	18.09	18.1916	9.87037	15.2176	intron (NR_036627, intron 1 of 23)	588	RBM5
chr3	75690277	75691150	874	18.28	12.2421	6.46519	9.823	Intergenic	10800	MIR1324
chr3	101292632	101294033	1402	18.54	19.4148	10.5397	16.3214	intron (NM_020357, intron 1 of 4)	291	PCNP
chr3	127770230	127772163	1934	17.58	15.8447	8.82389	13.1891	promoter-TSS (NM_013336)	-15	SEC61A1
chr3	139062893	139064017	1125	17.41	14.6859	8.09052	12.0976	intron (NM_020191, intron 1 of 7)	594	MRPS22
chr3	142165565	142167270	1706	17.51	17.0509	9.42471	14.2363	intron (NM_019001, intron 1 of 41)	486	XRN1
chr3	146261658	146262797	1140	17.53	14.8266	8.23182	12.2392	intron (NM_021105, intron 1 of 8)	400	PLSCR1
chr3	196013593	196015529	1937	18.65	17.5624	9.35738	14.6844	promoter-TSS (NM_005017)	23	PCYT1A
chr4	52844	54689	1846	17.4	6.71307	3.73328	4.5502	intron (NM_001286053, intron 1 of 3)	490	ZNF718
chr4	4291075	4292921	1847	17.59	16.1969	8.91031	13.4804	promoter-TSS (NM_017816)	74	ZBTB49
chr4	41936926	41938340	1415	18.62	16.8898	9.04132	14.1495	intron (NM_018126, intron 1 of 6)	496	TMEM33
chr4	54231213	54232705	1493	17.58	16.2584	9.00322	13.5473	exon (NM_152540, exon 1 of 9)	283	SCFD2
chr4	62065454	62069668	4215	19.5	19.6898	10.556	16.6853	Intergenic	-295278	LPHN3
chr4	66532813	66537368	4556	17.46	18.5948	10.3831	15.6619	promoter-TSS (NR_034138)	-588	RP11-807H7.1
chr4	122790183	122792021	1839	17.72	16.0484	8.85169	13.3474	intron (NM_018190, intron 1 of 17)	550	BBS7
chr4	123842935	123844874	1940	17.72	18.0098	10.0123	15.1841	promoter-TSS (NM_007083)	-144	NUDT6
chr4	140216080	140217114	1035	18.29	19.5977	10.8134	16.5899	intron (NM_001184987, intron 2 of 4)	5767	NDUFC1
chr4	140221731	140223872	2142	17.73	18.1114	10.0814	15.2655	promoter-TSS (NM_001184991)	126	NAA15
chr4	147096885	147097768	884	18.36	18.4821	10.0669	15.5747	intron (NM_007080, intron 1 of 3)	492	LSM6
chr4	148538000	148539628	1629	17.94	15.4209	8.35004	12.7793	5' UTR (NM_018241, exon 1 of 10)	275	TMEM184C
chr4	151935605	151937760	2156	17.47	18.1383	10.1387	15.2242	promoter-TSS (NM_006726)	-34	LRBA
chr4	153699852	153701878	2027	18.3	18.8038	10.397	15.853	promoter-TSS (NM_145720)	51	TIGD4
chr4	164415355	164416463	1109	19	19.5971	10.7363	16.6616	5' UTR (NM_018352, exon 1 of 7)	236	TMA16
chr4	190861256	190862561	1306	19.16	13.9324	7.2496	11.3827	promoter-TSS (NM_004477)	-65	FRG1
chr5	43602195	43604556	2362	18.16	15.903	8.64715	13.2457	promoter-TSS (NR_073113)	-44	NNT-AS1
chr5	60457568	60459189	1622	17.69	19.4	10.7497	16.3622	promoter-TSS (NM_001048249)	-77	SMIM15
chr5	63801545	63804131	2587	18.16	16.2193	8.73094	13.5097	intron (NM_001029875, intron 1 of 5)	1064	RGS7BP
chr5	70196505	70197408	904	17.44	18.9357	10.6808	16.0169	intron (NM_022978, intron 1 of 2).2	461	SERF1B
chr5	85913769	85914950	1182	17.97	17.8598	9.75505	14.9784	intron (NM_001867, intron 1 of 2)	576	COX7C
chr5	95293838	95298007	4170	17.46	18.1618	10.1339	15.2594	intron (NM_012081, intron 1 of 11)	1852	ELL2
chr5	112849073	112850419	1347	19.51	17.8551	9.53259	15.0598	exon (NM_022828, exon 1 of 30)	355	YTHDC2
chr5	131131224	131133540	2317	17.56	17.4834	9.72077	14.6722	intron (NM_001008738, intron 1 of 16)	374	FNIP1
chr5	141253653	141258852	5200	17.67	15.9754	8.83708	13.2929	intron (NM_002587, intron 1 of 2)	1722	PCDH1
chr5	167913191	167914395	1205	18.1	18.3761	9.91895	15.3457	intron (NM_002887, intron 1 of 14)	330	RARS
chr5	175787880	175789244	1365	18.22	17.7262	9.70642	14.8722	intron (NR_109798, intron 1 of 5)	248	KIAA1191
chr6	692289	693845	1557	17.69	14.8842	8.13413	12.2776	promoter-TSS (NR_073064)	74	EXOC2
chr6	52929745	52931319	1575	17.73	19.2676	10.7938	16.334	5' UTR (NM_033480, exon 1 of 13)	275	FBXO9
chr6	55443224	55444349	1126	17.66	16.3165	9.02365	13.5349	exon (NM_019036, exon 1 of 10)	225	HMGCLL1
chr6	82956568	82958244	1677	17.4	16.5868	9.19134	13.7919	promoter-TSS (NM_015525)	42	IBTK
chr6	84417194	84419565	2372	18.45	17.9182	9.83549	15.1257	intron (NM_001256717, intron 1 of 29)	140	SNAP91
chr6	88031876	88033091	1216	17.89	16.1853	8.89519	13.4967	intron (NM_020425, intron 1 of 2)	178	SMIM8
chr6	94126063	94130076	4014	17.45	17.0548	9.6322	14.3231	intron (NM_004440, intron 1 of 16)	1230	EPHA7
chr6	116988991	116990265	1275	17.63	16.1564	8.53601	13.3395	intron (NM_145062, intron 1 of 9)	345	ZUFSP
chr6	127835442	127838108	2667	17.63	19.5712	11.0173	16.603	exon (NM_001012279, exon 2 of 12)	3725	SOGA3
chr6	153322843	153324887	2045	17.59	16.6469	9.24626	13.9169	promoter-TSS (NM_019041)	60	MTRF1L
chr7	75676484	75678280	1797	19.56	19.1295	10.2427	16.2353	promoter-TSS (NM_005918)	45	MDH2
chr7	79080996	79084620	3625	17.71	18.1637	10.1641	15.3175	promoter-TSS (NM_012301)	82	MAGI2
chr7	91762585	91764968	2384	17.74	16.2057	8.88895	13.4345	promoter-TSS (NM_000786)	63	CYP51A1
chr7	99516099	99517647	1549	18.09	15.1638	8.19254	12.5358	exon (NM_033017, exon 1 of 7)	350	TRIM4
chr7	102118322	102119916	1595	17.64	15.3929	8.18652	12.681	intron (NM_006234, intron 1 of 3)	262	POLR2J
chr7	102311079	102312631	1553	17.94	12.2757	6.33425	9.81137	intron (NM_032959, intron 1 of 8)	321	POLR2J2
chr7	128502512	128503970	1459	18.75	17.2229	9.26373	14.4124	intron (NM_004231, intron 1 of 1)	384	ATP6V1F
chr7	132765775	132766862	1088	18.86	14.1167	7.38287	11.5687	intron (NM_017812, intron 1 of 7)	509	CHCHD3
chr7	134670957	134672075	1119	17.57	17.6948	9.95357	14.8915	intron (NM_178563, intron 1 of 16)	257	AGBL3
chr8	181756	183337	1582	18.33	17.0283	9.25185	14.2425	promoter-TSS (NR_003572)	-3	ZNF596
chr8	4848228	4852967	4740	18.34	16.7557	9.11826	14.0314	intron (NM_033225, intron 1 of 69)	1730	CSMD1
chr8	53625720	53628022	2303	17.47	18.0589	10.1535	15.187	5' UTR (NM_014781, exon 1 of 24)	155	RB1CC1
chr8	82597977	82598790	814	18.41	13.4482	7.15944	10.9623	intron (NM_001144878, intron 1 of 9)	205	IMPA1
chr8	82753456	82755027	1572	18.67	13.6814	7.1652	11.1292	intron (NM_022133, intron 1 of 8)	279	SNX16
chr8	145288013	145288604	592	19.44	13.4948	6.92663	10.9932	intron (NM_001288814, intron 13 of 41)	29331	MIR7112-2
chr9	12774960	12777346	2387	18.5	15.3598	8.26367	12.7474	intron (NM_203403, intron 1 of 1)	1141	LURAP1L
chr9	34456885	34459136	2252	17.36	15.2438	8.47826	12.6239	promoter-TSS (NM_001281428)	557	FAM219A
chr9	37463882	37465383	1502	17.94	19.4017	10.589	16.3818	intron (NM_014872, intron 1 of 1)	774	ZBTB5
chr9	66455528	66458647	3120	17.83	6.83616	3.76075	4.66852	Intergenic	-37181	PTGER4P2-CDK2AP2P2
chr9	67791868	67794546	2679	17.67	9.11577	4.92553	6.84862	non-coding (NR_027422, exon 2 of 2)	982	FAM27B
chr9	68412595	68414239	1645	18.69	5.5985	3.10009	3.48399	Intergenic	40958	LOC642236
chr9	68725579	68727011	1433	18.84	14.1415	7.37479	11.5884	promoter-TSS (NR_034006)	-246	LOC100132352
chr9	69064750	69066232	1483	19.25	11.8793	6.01622	9.47279	Intergenic	82363	PGM5P2
chr9	97021520	97022306	787	17.72	14.5446	7.83787	11.9419	intron (NM_194320, intron 1 of 4)	335	ZNF169
chr9	102860324	102862377	2054	18.79	18.4845	9.99131	15.6061	promoter-TSS (NM_014425)	-21	ERP44
chr9	104247836	104249879	2044	17.77	19.3845	10.6236	16.2889	intron (NM_032342, intron 1 of 1)	617	TMEM246
chr9	128023695	128024963	1269	17.36	18.211	10.1798	15.3233	intron (NM_001282680, intron 1 of 27)	256	GAPVD1
chr9	133454143	133455777	1635	18.07	18.0237	9.86257	15.1051	promoter-TSS (NM_003934)	0	FUBP3

## Sheet: Supplemental Table 10
Dincer et al. Deciphering H3K4me3 Broad Domains Associated With Gene Regulatory Networks and Conserved Epigenomic Landscapes in the Human Brain
Supplemental Table 10: Top 5% Reproducible tallest peaks, Neun+ (in two cohort)
Chr	Start	End
chr5	85913770	85915004
chr10	99392197	99393813
chr19	58038680	58040054
chr4	147096867	147098215
chr17	43970961	43975647
chr20	34251305	34253322
chr1	151584266	151586650
chr5	60457603	60459129
chr1	145074633	145076332
chr12	70636311	70638443
chr15	66789273	66790121
chr19	36979710	36981153
chr1	248100214	248101070
chr2	91846816	91848666
chr15	76195742	76197045
chr1	155828835	155831084
chr3	49726465	49728428
chr9	133454165	133455768
chr19	50650564	50651778
chr9	97021529	97022327
chr10	99204873	99206809
chr11	8984563	8987081
chr1	54517492	54520140
chr19	8673808	8676492
chr2	68544813	68548153
chr22	42016123	42018200
chr16	28856918	28858952
chr10	43931385	43933066
chr8	181755	183347
chr4	52830	54692
chr15	80214888	80216827
chr1	145036722	145040532
chr7	132765753	132766863
chr19	11465649	11467908
chr15	102501048	102502658
chr20	30697203	30698600
chr17	57297566	57299111
chr19	44905148	44905860
chr19	3505514	3508302
chr16	12994095	12999341
chr16	57768682	57769188
chr8	4846817	4852802
chr5	141253652	141258850
chr1	2004288	2007854
chr1	148555568	148557444
chr3	50126065	50127769
chr19	15528076	15530652
chr9	69064486	69066220
chr7	79080995	79084585
chr1	144593284	144594657
chr3	101292629	101294082
chr17	3748613	3749855
chr9	67789678	67794576
chr14	48141250	48146298
chr1	184004927	184007059
chr8	53625439	53628017
chr5	43602151	43604599
chr20	62721654	62725098
chr6	82956586	82958233
chr4	153699884	153701918
chr19	10563382	10565699
chr1	183385439	183388111
chr2	114340908	114342585
chr5	63801527	63804107
chr12	121453532	121454260
chr1	38019084	38019860
chr2	178977104	178978119
chr11	65600382	65603198
chr4	140221736	140223772
chr12	58176540	58177694
chr1	16969356	16971687
chr10	104503616	104504842
chr1	159140928	159143759
chr16	15004413	15007995
chr1	33219223	33221524
chr1	236686545	236688158
chr19	10828702	10831140
chr4	148537995	148539462
chr2	183580150	183581698
chr17	46970147	46971116
chr17	71227348	71229729
chr16	3284284	3285453
chr3	47420979	47423724
chr4	41937194	41937996
chr2	33823392	33825041
chr20	44657389	44661364
chr1	53392507	53394035
chr3	196013676	196015694
chr8	145288172	145288668
chr19	58258189	58259524
chr13	100153116	100154600
chr3	10157035	10158887
chr19	49012718	49017720
chr19	4768845	4771367
chr6	116988921	116990172
chr9	102860309	102862659
chr4	190861255	190862740
chr14	51026465	51028456
chr12	73597	75073
chr16	28502281	28503684
chr2	133014068	133015896
chr1	93297376	93298871
chr12	46659712	46663917
chr14	81999387	82000209
chr15	72408723	72411481
chr12	88535132	88536906
chr16	53468097	53469859
chr1	154599105	154600713
chr15	43981102	43982198
chr17	41172533	41174481
chr16	68479516	68483477
chr1	761940	763565
chr7	91762561	91764764
chr19	49146682	49150404
chr4	62065455	62071095
chr9	37464555	37465401
chr8	82597976	82598757
chr10	75909983	75912072
chr20	29611183	29612627
chr1	228296215	228298410
chr5	112849081	112850440
chr10	7829161	7831669
chr4	151935601	151937679
chr7	75676464	75678600
chr12	14921978	14924202
chr17	79819017	79819877
chr19	28283242	28286304
chr15	89147012	89150861
chr9	104247829	104249745
chr6	692241	693846
chr15	40649634	40651841
chr4	164415201	164416471
chr9	12774944	12777371
chr12	56497637	56499320
chr1	180470546	180472625
chr12	96428410	96429729
chr1	111681910	111683628
chr21	34696501	34698259
chr1	19810454	19813023
chr19	37340530	37342641
chr11	36616066	36616639
chr1	12289801	12291858
chr2	74755958	74758335
chr9	68725556	68727167
chr14	78266194	78267135
chr1	40722910	40724651
chr3	75690241	75691175
chr11	111895424	111896995
chr1	16938515	16940530
chr10	124913903	124914822
chr6	84416408	84419525

[truncated: 10 more sheets: Supplemental Table 11, Supplemental Table 12A, Supplemental Table 13, Supplemental Table 14, Supplemental Table 15, Supplemental Table 16, Supplmental Table 17, Supplemental Table 18, Supplemental Table 19, Sheet1]
